# Supplementary material for: A Systematic Review and Meta-Analysis of a Measure of Staff/Child Interaction Quality (the Classroom Assessment Scoring System) in Early Childhood Education and Care Settings and Child Outcomes
Source: PLoS One. 2016 Dec 30;11(12):e0167660. doi: 10.1371/journal.pone.0167660 (PMC5201239; doi:10.1371/journal.pone.0167660)
Supplement: S7 File — (ZIP) [file pone.0167660.s007.zip]

Archive with 3 entries (2 files):
- Database_CLASS.xlsx
- __MACOSX/
- __MACOSX/._Database_CLASS.xlsx
