# Supplementary material for: A Systematic Review and Meta-Analysis of a Measure of Staff/Child Interaction Quality (the Classroom Assessment Scoring System) in Early Childhood Education and Care Settings and Child Outcomes
Source: PLoS One. 2016 Dec 30;11(12):e0167660. doi: 10.1371/journal.pone.0167660 (PMC5201239; doi:10.1371/journal.pone.0167660)
Supplement: S7 File — (ZIP) [file pone.0167660.s007.zip › Database_CLASS.xlsx]

## Sheet: Study_Descriptors
Study_ID	Study Samples	This column is just for multiple samples within a paper; see Dataset for potential overlapping samples	Authors	Title	Date	Source	Publication_Type	Country	Region	Overlap - Letter	Overlap - Dataset	Dataset - Extracted Information	Centre_Type	No_Centres	No_PSrooms	Consent_Centre	PCT_Profit	No_Teach	PCT_Teach	Teach_Surveyd	N_Child	PCT_Attr	N_Male	PCT_Male	N_Female	PCT_FML	Cage_MEAN	Cage_SD	Cage_Min	Cage_Max	Cage_Q_Mean	Cage_Q_SD	Cage_CO_Mean	Cage_CO_SD	PCT_Caucasian	N_Caucasian	PCT_Black	N_Black	PCT_Asian	N_Asian	PCT_Hispanic	N_Hispanic	PCT_Mixed	N_Mixed	PCT_Other1	N_Other1	Specify_Other1	PCT_Other2	N_Other2
5			Burchinal, Howes, Pianta, Bryant, Early, Clifford & Barbarin	Predicting child outcomes at the end of kindergarten from the quality of pre-kindergarten teacher-child interactions and instruction	2008	Applied Developmental Science, 12(3), pg. 140-153	Journal	United States	California, Georgia, Illinois, Kentucky, New York, and Ohio	A	2 datasets: NCEDL's Multistate Study of Pre-K & NCEDL's State-Wide Early Education Programs Study (SWEEP) (from 6 of the 11 states)	2 datasets: NCEDL's Multistate Study of Pre-K & NCEDL's State-Wide Early Education Programs Study (SWEEP) (from 6 of the 11 states)	Pre-kindergarten	227	227	67 centers declined out of 335 sites contacted	NR	NA	NA	NA	929	in K, partial data from 95% of 878 children who participated in both fall and spring PK data collection	469	50.48	460	49.52	54.24	3.72	NR	NR	NA	NA	NA	NA	42	NR	21	NR	4	NR	23	NR	9	NR	less than 1	NR	Native American	NR	NR
12			Early, Bryant, Pianta, Clifford, Burchinal, Ritchie, Howes, Barbarin	Are teachers' education, major, and credentials related to classroom quality and children's academic gains in pre-kindergarten?	2006	Early Childhood Research Quarterly, 21, 174-195	Journal	United States	6 States	A	National Center for Early Development and Learning's (NCEDL) Multi-State Study of Pre-Kindergarten	National Center for Early Development and Learning's (NCEDL) - Multi-State Study of Pre-Kindergarten 2001	Pre-Kindergarten (school or center-based with explicity goal to improve school readiness; fully or partially funded by state)	237	237	0.78	NR	237	100	Lead teacher	939	939	463	49	476	51	54.7	3.7	NR	NR	NR	NR	NR	NR	41	375	24	223	2	14	25	233	8	74	less than 1	4	Native American/American Indian	NR	NR
21			Howes, Burchinal, Pianta, Bryant, Early, Clifford & Barbarin	Ready to learn? Children's pre-academic achievement in pre-Kindergarten programs	2008	Early Childhood Research Quarterly, 23, pg.27-50	Journal	United States	11 states: Mulit-State - California,Georgia,Illinois,Kentucky,New York, Ohio; SWEEP - Massachusetts, New Jersey,Texas, Washington, Wisconsin	A	2 datasets: NCEDL's Multistate Study of Pre-K & NCEDL's State-Wide Early Education Programs Study (SWEEP)	NCEDL - National Center for Early Development and Learning's: Multi-State Study of Pre-Kindergarten (Multi-State Study, 2001-2003) and the NCEDL-NIEER State-Wide Education Programs Study (SWEEP Study, 2003-2004)	Pre-K programs	701	701	NR	all programs state funded	NR	94	Head Teacher	2800	NR	1372	49	1428	51	NR	NR	NR	NR	NR	NR	NR	NR	42	NR	NR	NR	NR	NR	NR	NR	NR	NR	58	NR	Non Caucasian	NR	NR
29			Mashburn, Pianta, Hamre, Downer, Barbarin, Bryant, et al.	Measures of classroom quality in prekindergarten and children's development of academic, language, and social skills	2008	Child Development	Journal	United States	11 states: Mulit-State - California,Georgia,Illinois,Kentucky,New York, Ohio; SWEEP - Massachusetts, New Jersey,Texas, Washington, Wisconsin	A	2 datasets: NCEDL's Multistate Study of Pre-K & NCEDL's State-Wide Early Education Programs Study (SWEEP)	NCEDL - National Center for Early Development and Learning's: Multi-State Study of Pre-Kindergarten (Multi-State Study, 2001-2003) and the NCEDL-NIEER State-Wide Education Programs Study (SWEEP Study, 2003-2004)	Pre-K programs	570	671	NR	NR	671	NR	Lead teacher	2439	NR	1194	49	1245	51	NR	NR	NR	NR	NR	NR	NR	NR	46	1127	21	516	NR	NR	17	415	NR	NR	15	373	Other	NR	NR
44			Peisner-Feinberg & Schaaf	Evaluation of the North Carolina More at Four Pre-Kindergarten Program: Performance and Progress in the Seventh Year (2007-2008)	2008	FPG (Frank Porter Graham) Child Development Institute, University of North Carolina at Chapel Hill	Report	United States	North Carolina	YD	North Carolina More at Four Pre-Kindergarten Program (2007-2008) school year	North Carolina More at Four Pre-Kindergarten Program (2007-2008) school year	Pre-Kindergarten (settings include public schools, Head Start, community child care centres)	NR	50	NR	NR	NA	NA	NA	321	6	147.98	46.1	173.019	53.9	55.2	NR	NR	NR	NA	NA	61.2	NR	29.3	NR	35.8	NR	1.6	NR	24.9	NR	NR	NR	8.4	NR	Other ethnic/racial or multiracial groups	NR	NR
57			Mashburn, Justice, Downer, Pianta	Peer Effects on Children's Language Achievement During Pre-Kindergarten	2009	Child Development, 80(3), 686-702	Journal	United States	11 states: Mulit-State - California,Georgia,Illinois,Kentucky,New York, Ohio; SWEEP - Massachusetts, New Jersey,Texas, Washington, Wisconsin	A	2 datasets: NCEDL's Multistate Study of Pre-K & NCEDL's State-Wide Early Education Programs Study (SWEEP)	NCEDL - National Center for Early Development and Learning's: Multi-State Study of Pre-Kindergarten (Multi-State Study, 2001-2003) and the NCEDL-NIEER State-Wide Education Programs Study (SWEEP Study, 2003-2004)	Pre-K classrooms	NR	453	NR	NR	NA	NA	NA	1812	NR	888	49	924	51	NR	NR	48	48	Spring of Pre-K	NR	Spring of Pre-K	NR	52	923	23	407	NR	NR	11	196	NR	NR	15	262	Missing	NR	24
68			Hamre, Justice, Pianta, Kilday, Sweeney, Downer, & Leach	Implementation fidelity of MyTeachingPartner literacy and language activities: Association with preschoolers' language and literacy growth	2010	Early Childhood Researh Quarterly, 25, pp. 329-347	Journal	United States	mid-Atlantic state	W	NR (although states teachers are subset of those involved in larger study)	NR (although states teachers are subset of those involved in larger study)	Preschool	NR	154	NR	NR	NA	NA	NA	680	NR	326	49	340	51	NR	NR	NR	NR	NR	NR	NR	NR	NR	NR	NR	NR	NR	NR	NR	NR	NR	NR	NR	NR	NR	NR	NR
70			Dominguez, Vitiello, Maier & Greenfield	A Longitudinal Examination of Young Children's Learning Behavior: Child-Level and Classroom-Level Predictors of Change throughout the Preschool Year	2010	School Psychology Review, 39(1), pp.29-47	Journal	United States	Southeastern United States	G-no overlap	NR (however sample part of larger project during 2006-2007 academic year using preschoolers from local Head Start program)	NR (however sample part of larger project during 2006-2007 academic year using preschoolers from local Head Start program)	Head Start	5	29	NR	NR	NA	NA	NA	324	15	136	49	139	51	53.16	3.63	45	59	NR	NR	NR	NR	0	NR	40	110	NR	NR	56	154	NR	NR	4	11	NR	NR	NR
76			Burchinal, Vandergrift, Pianta, & Mashburn	Threshold analysis of association between child care qualityand child outcomes for low-income children in pre-kindergarten programs	2010	Early Childhood Research Quarterly, 25, 166-176	Journal	United States	11 states: Mulit-State - California,Georgia,Illinois,Kentucky,New York, Ohio; SWEEP - Massachusetts, New Jersey,Texas, Washington, Wisconsin	A	2 datasets: NCEDL's Multistate Study of Pre-K & NCEDL's State-Wide Early Education Programs Study (SWEEP)	NCEDL - National Center for Early Development and Learning's: Multi-State Study of Pre-Kindergarten (Multi-State Study, 2001-2003) and the NCEDL-NIEER State-Wide Education Programs Study (SWEEP Study, 2003-2004)	Pre-K (includes Head Start)	671	671	NR	NR	NA	NA	NA	1605	NR	786	49	819	51	NR	NR	NR	NR	NR	NR	NR	NR	29	NR	21	NR	3	NR	36	NR	NR	NR	1	NR	Native	NR	NR
78			Guo, Piasta, Justice & Kaderavek	Relations among preschool teachers' self-efficacy, classroom quality, and children's language and literacy gains	2010	Teaching and Teacher Education, 26, pp. 1094-1103	Journal	United States	NR	A	NR (but sample was subset of larger multi-state study of language and literacy instructional practices in preschool classrooms wherein teachers randomly assigned to one of 3 conditions and implemented a 30-week book-reading programme in their classrooms; see Justice, Kaderavek, Fan, Sofka, & Hunt, 2009)	NR (but sample was subset of larger multi-state study of language and literacy instructional practices in preschool classrooms wherein teachers randomly assigned to one of 3 conditions and implemented a 30-week book-reading programme in their classrooms; see Justice, Kaderavek, Fan, Sofka, & Hunt, 2009)	Preschool classrooms (including Head Start, state-funded pre-K/Title 1, and independent preschool programs)	NR	67	NR	NR	NA	NA	NA	328	NR	167	51	161	49	48	4.5	41	64	NR	NR	NR	NR	42	138	40	131	1	3	6	20	11	36	0	0	0	NA	NA
84			West, Malone, Hulsey, Aikens & Tarullo	ACF-OPRE Report: Head Start Children Go to Kindergarten	2010	Mathematica Policy Research	Report	United States	NR	B	Head Start FACES (children entered Head Start in Fall 2006; combined sample with some being in program for 1 years and some 2 years before entry into K; quality obs in Spring 2007)	Head Start FACES (children entered Head Start in Fall 2006; combined sample with some being in program for 1 years and some 2 years before entry into K; quality obs in Spring 2007)	Head Start	135	410	NR	NR	365	NR	NR	3315	43.7	1681	50.7	1634	49.3	NR	NR	36	48	NR	NR	NR	NR	24.9	NR	26.8	NR	1.4	NR	38.9	NR	5.4	NR	2.5	NR	Other/American Indian or Alaska Native	NR	NR
92	also doc 128		Aikens, Tarullo, Hulsey, Ross, West & Xue	ACF-OPRE Report: A Year in Head Start: Children, Families and Programs	2010	Mathematica Policy Research	Report	United States	NR	B	Head Start FACES 2006 (children entered in Fall 2006; outcomes assessed in Spring 2007)	Head Start FACES 2006 (children entered in Fall 2006; outcomes assessed in Spring 2007)	Head Start	135	410	NR	NR	365	92	Lead teacher	3315	12	1703	51.36	1612	48.64	NR	NR	36	48	NR	NR	NR	NR	22.79	NR	32.98	NR	1.73	NR	35.28	NR	5.16	NR	0.54	NR	Other	1.51	NR
101		Whole Sample	Burchinal, Field, López, Howes, & Pianta	Instruction in Spanish in pre-kindergarten classrooms and child outcomes for English language learners	2012	Early Childhood Research Quarterly 27, 188– 197	Journal	United States	11 states: Mulit-State - California,Georgia,Illinois,Kentucky,New York, Ohio; SWEEP - Massachusetts, New Jersey,Texas, Washington, Wisconsin	A	2 datasets: NCEDL's Multistate Study of Pre-K & NCEDL's State-Wide Early Education Programs Study (SWEEP)	NCEDL - National Center for Early Development and Learning's: Multi-State Study of Pre-Kindergarten (Multi-State Study, 2001-2003) and the NCEDL-NIEER State-Wide Education Programs Study (SWEEP Study, 2003-2004)	pre-k programs	40 pre-K sites, 100 state-funded pre-K programs	NR	NR	100% State-Funded; Two studies: Fully or partially funded by state education agencies and that are operated in schools or under the direction of state and local education agencies. Both targeted and universal programmes provided services to children through either funding classrooms or placing children in existing programmes through funding slots in those programmes.	NA	NA	NA	357	NR	191	54	166	46	"4 year olds", but mean not specified	NR	NR	NR	NR	NR	NR	NR	NR	NR	NR	NR	NR	NR	NR	NR	NR	NR	NR	NR	NR	NR	NR
101	101a	Spanish-English Testing	Burchinal, Field, López, Howes, & Pianta	Instruction in Spanish in pre-kindergarten classrooms and child outcomes for English language learners	2012	Early Childhood Research Quarterly 27, 188– 197	Journal	United States	11 states: Mulit-State - California,Georgia,Illinois,Kentucky,New York, Ohio; SWEEP - Massachusetts, New Jersey,Texas, Washington, Wisconsin	A	2 datasets: NCEDL's Multistate Study of Pre-K & NCEDL's State-Wide Early Education Programs Study (SWEEP)	NCEDL - National Center for Early Development and Learning's: Multi-State Study of Pre-Kindergarten (Multi-State Study, 2001-2003) and the NCEDL-NIEER State-Wide Education Programs Study (SWEEP Study, 2003-2004)	pre-k programs	40 pre-K sites, 100 state-funded pre-K programs	NR	NR	100% State-Funded; Two studies: Fully or partially funded by state education agencies and that are operated in schools or under the direction of state and local education agencies. Both targeted and universal programmes provided services to children through either funding classrooms or placing children in existing programmes through funding slots in those programmes.	NA	NA	NA	84	NR	52	62	32	38	"4 year olds", but mean not specified	NR	NR	NR	NR	NR	NR	NR	NR	NR	NR	NR	NR	NR	NR	NR	NR	NR	NR	NR	NR	NR	NR
101	101b	Spanish-Spanish Testing	Burchinal, Field, López, Howes, & Pianta	Instruction in Spanish in pre-kindergarten classrooms and child outcomes for English language learners	2012	Early Childhood Research Quarterly 27, 188– 197	Journal	United States	11 states: Mulit-State - California,Georgia,Illinois,Kentucky,New York, Ohio; SWEEP - Massachusetts, New Jersey,Texas, Washington, Wisconsin	A	2 datasets: NCEDL's Multistate Study of Pre-K & NCEDL's State-Wide Early Education Programs Study (SWEEP)	NCEDL - National Center for Early Development and Learning's: Multi-State Study of Pre-Kindergarten (Multi-State Study, 2001-2003) and the NCEDL-NIEER State-Wide Education Programs Study (SWEEP Study, 2003-2004)	pre-k programs	40 pre-K sites, 100 state-funded pre-K programs	NR	NR	100% State-Funded; Two studies: Fully or partially funded by state education agencies and that are operated in schools or under the direction of state and local education agencies. Both targeted and universal programmes provided services to children through either funding classrooms or placing children in existing programmes through funding slots in those programmes.	NA	NA	NA	273	NR	139	51	134	49	"4 year olds", but mean not specified	NR	NR	NR	NR	NR	NR	NR	NR	NR	NR	NR	NR	NR	NR	NR	NR	NR	NR	NR	NR	NR	NR
102	102b	NCEDL	Burchinal, Margaret; Kainz, Kirsten; Cai, Yaping.	How well do our measures of quality predict child outcomes? A meta-analysis and coordinated analysis of data from large-scale studies of early childhood settings	2011	In M. Zaslow, I. Martinez-Beck, K. Tout, & T. Halle (Eds.), Quality measurement in early childhood settings (pp. 11-31). Baltimore, MD: Brookes.	Chapter	United States	11 states: Mulit-State - California,Georgia,Illinois,Kentucky,New York, Ohio; SWEEP - Massachusetts, New Jersey,Texas, Washington, Wisconsin	A	2 datasets: NCEDL's Multistate Study of Pre-K & NCEDL's State-Wide Early Education Programs Study (SWEEP)	NCEDL - National Center for Early Development and Learning's: Multi-State Study of Pre-Kindergarten (Multi-State Study, 2001-2003) and the NCEDL-NIEER State-Wide Education Programs Study (SWEEP Study, 2003-2004)	pre-k programs	NR	50+	NR	100% State-Funded; Two studies: Fully or partially funded by state education agencies and that are operated in schools or under the direction of state and local education agencies. Both targeted and universal programmes provided services to children through either funding classrooms or placing children in existing programmes through funding slots in those programmes.	NA	NA	NA	1465	NR	718[ =(49*1465)/100	49	747 (1465-718)	51	60.6	2.3	NR	NR	NR	NR	NR	NR	28.6 White	419[=(28.6*1465)/100	20.7% African American	303[=(20.7*1465)/100	NR	NR	36	527[=(36*1465)/100	NA	NA	14.7	215[=(14.7*1465)/100	NR	NR	NR
103	103b	NCEDL	Dang, T, T., Farkas, G., Burchinal, M. R., Duncan, G. J., Vandell, D. L., Li, W., Ruzek, E. A., & Howes, C.	Preschool Center Quality and School Readiness: Quality Main Effects and Variation by Demographic and Child Characteristics	2011	Society for Research on Educational Effectiveness. 2040 Sheridan Road, Evanston, IL 60208. Tel: 202-495-0920; Fax: 202-640-4401; e-mail: inquiries@sree.org; Web site: http://www.sree.org	Report	United States	11 states: Mulit-State - California,Georgia,Illinois,Kentucky,New York, Ohio; SWEEP - Massachusetts, New Jersey,Texas, Washington, Wisconsin	A	2 datasets: NCEDL's Multistate Study of Pre-K & NCEDL's State-Wide Early Education Programs Study (SWEEP)	NCEDL - National Center for Early Development and Learning's: Multi-State Study of Pre-Kindergarten (Multi-State Study, 2001-2003) and the NCEDL-NIEER State-Wide Education Programs Study (SWEEP Study, 2003-2004)	pre-k programs	NR	721	NR	100% State-Funded; Two studies: Fully or partially funded by state education agencies and that are operated in schools or under the direction of state and local education agencies. Both targeted and universal programmes provided services to children through either funding classrooms or placing children in existing programmes through funding slots in those programmes.	NA	NA	NA	2982 (number of children with quality data)	NR	NR	49% for N = 2966	NR	NR	55.56 for N=2700	0.32 for N=2700	NR	NR	NR	NR	60.06 for N = ?	3.84 for N = ?	41% White for N = 2898	NR	18% for N = 2898	NR	NR	NR	22 % for N = 2898	NR	NR	NR	N = 2898 had 14% Other	NR	NR	NR	NR
104			Dobbs-Oates, J., Kaderavekb, J. N., Guoc, Y., Justice, L. M.	Effective behavior management in preschool classrooms and children’s task orientation: Enhancing emergent literacy and language development	2011	Early Childhood Research Quarterly 26, 420– 429	Journal	United States	Ohio and Virginia	X	see # 136	Study name not reproted, but this study sample is a subset of a larger dataset	25 (37%) of the classrooms were Head Start programs, 32 classrooms (48%) were Title 1 or state-funded, and 10 (15%) were private programs	NR	67	NR	0.15	NA	NA	NA	398	NR	195	49	203	51	52 months, 4.33 years	4.5	38 months, 3.2 years	63 months, 5.3 years	NR	NR	NR	NR	41	164	39% African-America	156 African-America	NR	NR	6% Latino	23% Latino	NR	NR	14	55	multiracial, Asian, Native American, or other	NR	NR
105		Sample A DLL; Sample B Latino	Downer, J. T., Lopez, M L, Grimm, K. J., H, A., Pianta, R. C. & Howes, C.	Observations of teacher–child interactions in classrooms serving Latinos and dual language learners: Applicability of the Classroom Assessment Scoring System in diverse settings	2012	Early Childhood Research Quarterly 27, 21– 32	Journal	United States	11 states: Mulit-State - California,Georgia,Illinois,Kentucky,New York, Ohio; SWEEP - Massachusetts, New Jersey,Texas, Washington, Wisconsin	A	2 datasets: NCEDL's Multistate Study of Pre-K & NCEDL's State-Wide Early Education Programs Study (SWEEP)	NCEDL - National Center for Early Development and Learning's: Multi-State Study of Pre-Kindergarten (Multi-State Study, 2001-2003) and the NCEDL-NIEER State-Wide Education Programs Study (SWEEP Study, 2003-2004)	pre-k programs	NR	721	NR	100% State-Funded; Two studies: Fully or partially funded by state education agencies and that are operated in schools or under the direction of state and local education agencies. Both targeted and universal programmes provided services to children through either funding classrooms or placing children in existing programmes through funding slots in those programmes.	721	NR	One per classroom	2983	NR	1462	49	1521	51	met the age criteria for kindergarten eligibility the following year	NR	NR	NR	NR	NR	NR	NR	40	~1193 [=40*2983/100	18	~537 [=18*2983/100	NR	NR	26 Latino	~776 [=26*2983/100]	NR	NR	16	~477 [=16*2983/100	Other race/enthnicity	NR	NR
111	also doc 117		Aikens, N., Moiduddin, E., Xue, Y., Tarullo. L., West, J., & Mathematica Policy Research	Data Tables for Child Outcomes and Classroom Quality in FACES 2009 Report	2012	OPRE Report 2012-37b. Washington, DC: Office of Planning, Research and Evaluation, Administration for Children and Families, U.S. Department of Health and Human Services.	Report: It is designed to accompany the research brief Child Outcomes and Classroom Qualityin FACES 2009 (Moiduddin et al. 2012).	United States	NR	M	Head Start FACES 2009 Cohort	Head Start FACES 2009 Cohort	Head Start	129	391 (began with 486 classrooms but 3 programs dropped because they were in financial jeopardy. In addition, two eligible programs declined to participate. In spring 2010, observations were conducted in 370 Head Start classrooms. 318 (65%) to 327 (67%) were included in the analyses depending on outcome variable)	87% classroom consent accounting for program level	Head Start	439	99 marignal weighted and 92 cumulative	Head Teacher	3349 in the study but only 3150 with fall data and 2651 with spring data	8.60% [Fall 2009 (2166+382+512+57+33) = 3150, Spring 2010 (1933+613+251+70+12) = 2879; [=100-(2879/3150*100)]; (3,022 children were eligible for the spring 2010 follow up and 89 percent participated) as for missing data, for the spring collection the study indicates 2897 participants but only 40% (N=1354) to 54% (1936) to 69% included in analyses depending on outcome test	NR	50.2% for 3 year olds; 50% for 4 year olds	NR	49.8% for 3 year olds; 50% for 4 year olds	61% 3 year olds; 39% 4 year olds	NR	~3	~4	NR	NR	NR	NR	21.5% for 3 year olds; 23.2% for 4 year olds; White, Non-Hispanic	NR	35.5% for 3 year olds; 30.6% for 4 year olds; African American, Non-Hispanic	NR	1.5% for 3 year olds; 1.2 for 4 year olds; Asian or Pacific Islander, Non-Hispanic	NR	34.3% for 3 year olds; 39% for 4 year olds; Hispanic/Latino	NR	5.8% for 3 year olds + 5.4% for 4 year olds; Multi-Racial/Bi-Racial, Non-Hispanic	NR	1.2% for 3 year olds; 0.3% for 4 year olds	NR	American Indian or Alaska Native, Non-Hispanic	0.1% for 3 year olds; 0.2% for 4 year olds	NR
112			Dotterer , A. M., Burchinal, M.Bryant, D., Early, D., & Pianta, R. C.	Universal and targeted pre-kindergarten programmes: a comparison of classroom characteristics and child outcomes	2012	Early Child Development and Care DOI:10.1080/03004430.2012.698388	Journal	United States	11 states: Mulit-State - California,Georgia,Illinois,Kentucky,New York, Ohio; SWEEP - Massachusetts, New Jersey,Texas, Washington, Wisconsin	A	2 datasets: NCEDL's Multistate Study of Pre-K & NCEDL's State-Wide Early Education Programs Study (SWEEP)	NCEDL - National Center for Early Development and Learning's: Multi-State Study of Pre-Kindergarten (Multi-State Study, 2001-2003) and the NCEDL-NIEER State-Wide Education Programs Study (SWEEP Study, 2003-2004)	pre-k programs	Multi-State Study assessed 40 centres/schools; SWEEP assessed roughly 100 centres/schools	716: Overall, there were 547 classes in the targeted group (76% of the sample) and 169 classes in the universal group (24%).	Multi 78%; SWEEP 77%	100% State-Funded; Two studies: Fully or partially funded by state education agencies and that are operated in schools or under the direction of state and local education agencies. Both targeted and universal programmes provided services to children through either funding classrooms or placing children in existing programmes through funding slots in those programmes.	NR, but perhaps 94% of 716	94	Head Teacher	3584 [=694+2890] Universal + Targeted Groups	NR	1750 [=(48.83*3584)/100]	48.83%; 48%*694 universal sample+49%*2890 targeted sample/3584 whole sample	1834 [=(51.17*3584)/100]	51.17% [=100-48.83]	4 year olds	NR	NR	NR	NR	NR	NR	NR	41%,=(51*694)/3584,=(38*2890)/3584, White; universal + targeted	1452,=(51*694)/100,=(38*2890)/100; universal + targeted, White	18%,=(25*694)/3584,=(16*2890)/3584, African-American; universal + targeted	636,=(25*694)/100,=(16*2890)/100; universal + targeted, African-American	NR	NR	27%,=(12*694)/3584,=(31*2890)/3584, Latino/Hispanic; universal + targeted	979,=(12*694)/100,=(31*2890)/100; universal + targeted, Latino/Hispanic	NR	NR	14%,=(12*694)/3584,=(15*2890)/3584, Other; universal + targeted	517,=(12*694)/100,=(15*2890)/100; universal + targeted, Other	NR	NR	NR
118			Peisner‐Feinberg, E. S., Schaaf, J. M., & LaForett, D. R.	Children’s Growth and Classroom Experiences in Georgia’s Pre-K Program Findings from the 2011–2012 Evaluation Study	2013	Chapel Hill: The University of North Carolina, FPG Child Development Institute.	Report	United States	Georgia	I- no overlap	Georgia’s Pre‐K 2011–2012 Evaluation Study	Georgia’s Pre‐K 2011–2012 Evaluation Study	local school systems, private settings, and blended Head Start/Georgia’s Pre‐K classrooms	NR	99 participated - 100 classrooms was selected randomly from the 3,922 Georgia’s Pre‐K classrooms operating in August 2011	99% (one classroom was dropped due to nonconsent from all parents)	100% State Funded	99	100	Head Teacher	509	random sample included all children with scores at both fall and spring; however analyses at classroom level and only 92 of the 99 classrooms had data	245	47.9	264	52.1	4.5 years	0.3 years	4.0 years	5.4 years	NR	NR	NR	NR	35 [=49.5-14.5], White/European American	178 [=252-74], White/European American	39.3%, Black/African American	200, Black/African American	4.3	22	14.5	74	3.3% Multi-Racial	17 Multi-Racial	1.4	7	Native American/Alaskan Native	2.2	11
129	129b	Two studies: the National Center for Early Development and Learning’s (NCEDL) Multi-State Study of Pre-Kindergarten (Multi-State Study) and the NCEDL-NIEER State-Wide Early Education Programs Study (SWEEP Study).	Keys, T. D., Farkas, G., Burchinal, M. R., Duncan, G. J., Vandell, D. L., Li, W., Ruzek, E. A. and Howes, C.	Preschool Center Quality and School Readiness: Quality Effects and Variation by Demographic and Child Characteristics.	2013	Child Development. doi: 10.1111/cdev.12048	Journal	United States	11 states: Mulit-State - California,Georgia,Illinois,Kentucky,New York, Ohio; SWEEP - Massachusetts, New Jersey,Texas, Washington, Wisconsin	A	2 datasets: NCEDL's Multistate Study of Pre-K & NCEDL's State-Wide Early Education Programs Study (SWEEP)	NCEDL - National Center for Early Development and Learning's: Multi-State Study of Pre-Kindergarten (Multi-State Study, 2001-2003) and the NCEDL-NIEER State-Wide Education Programs Study (SWEEP Study, 2003-2004)	pre-K	NR	721	NR	100% State Funded	NR	NR	NR	2982 (number of children with quality data)	NR	NR	49% for N = 2966	NR	51% for N = 2966	55.56	3.84	NR	NR	60.60 (appears to be for the large dataset)	3.84 (appears to be for the large dataset)	NR	NR	41% for N = 2898	NR	18% for N = 2898	NR	NR	NR	26% for N = 2898	NR	NR	NR	14% for N = 2898	NR	Not Black, Hispanic, or White	NR	NR
134	134b	Sample 2	Logan, J. A. R., Piasta, S. B., Justice, L. M., Schatschneider, C., & Petrill, S.	Children’s attendance rates and quality of teacher-child interactions in at-risk preschool classrooms: Contribution to children’s expressive language growth.	2011	Child & Youth Care Forum, 40(6), 457-477. doi:http://dx.doi.org/10.1007/s10566-011-9142-x	Journal	United States	NR			large scale study	preschool - 34 classrooms were affiliated with Head Start, 11 classrooms werebaffiliated with the state-support pre-kindergarten initiative, 1 independent classroom	NR	46	NR	100% publicly-funded	NA	NA	NA	160 (of 352)	NR	86 [=(54*160)/100]	54	74 [=(46*160)/100]	46	52.18	5.53	41	66	NR	NR	NR	NR	40% White	64 [=(40*160)/100]	39% Black	62 [=(39*160)/100]	NR	NR	9% Hispanic/Latino	15 [=(9*160)/100]	NR	NR	0.12	19 [=(12*160)/100]	mixed or unspecified races or ethnicities	NR	NR
134	134a	Sample 1	Logan, J. A. R., Piasta, S. B., Justice, L. M., Schatschneider, C., & Petrill, S.	Children’s attendance rates and quality of teacher-child interactions in at-risk preschool classrooms: Contribution to children’s expressive language growth.	2011	Child & Youth Care Forum, 40(6), 457-477. doi:http://dx.doi.org/10.1007/s10566-011-9142-x	Journal	United States	NR			NA	public needs-based preschool classrooms [state-funded pre-kindergarten initiative (n = 2), Title I supported pre-kindergarten (n = 6), and Head Start (n = 6)]	NR	14	NR	100% publicly-funded	NA	NA	NA	129 (of 197)	NR	NR	50	NR	50	53.19	3.8	45	59	NR	NR	NR	NR	71% White	92 [=(71*129)/100]	21% Black	27 [=(21*129)/100]	NR	NR	5% Hispanic/Latino	7 [=(5*129)/100]	NR	NR	0.02	3 [=(2*129)/100]	mixed or unspecified races or ethnicities	NR	NR
136			McGinty, A. S., Justice, L. M., Piasta, S. B., Kaderavek, J., & Fan, X.	Does context matter? explicit print instruction during reading varies in its influence by child and classroom factors.	2012	Early Childhood Research Quarterly, 27(1), 77-89. doi:http://dx.doi.org/10.1016/j.ecresq.2011.05.002	Journal	United States	Across rural, suburban, and urban locales in Virginia or Ohio	X	see # 104	The teachers and children involved in the present study were participants in a larger multi-site, multi-cohort, and randomized controlled trial investigating the effects of the Print Referencing program. Justice et al., 2010	pre-k programs	NR	59	NR	funded (primarily) through Head Start (n = 23), state preschool initiatives (n = 24), or private initiatives (n = 12)	NA	NA	NA	379	NR	176	46 [=176/379]	203	54 [=203/379]	51.92	4.49	4 years	4.5 years	NR	NR	NR	NR	42	159	36.7	139	NR	NR	NR	NR	NR	NR	19.5	74	Other	1.8	7
143			Burchinal, Vernon-Feagans, Vitiello, Greenberg	Thresholds in the association between child care quality and child outcomes in rural preschool children	2014	Early Childhood Research Quarterly	Journal	United States	PA and NC			Family Life Project: The data were drawn from the Family Life Project, a longitudi-nal project that was designed to study families living in two of thefour rural areas in the US marked by high poverty among children(i.e., the Black South and Appalachia; Dill, 1999)	mix (Head start, public pre-K, community child care programs)	NR	NR	NR	NR	NR	NR	NA	849 originally but analyses only for 822	NR	432	51 (based on 849)	416	49(based on 849)	60	NR	NR	NR	did not extract	did not extract	did not extract	did not extract	57 (based on 849)	483	43(based on 849)	365	NR	NR	NR	NR	NR	NR	<1(based on 849)	1	NR	NR	NR
148			Gosse, McGinty, Mashburn, Hoffman and Pianta	The Role of Relational and Instructional Classroom Supports in the Language Development of At-Risk Preschoolers	2014	Early Education and Development	Journal	United States	21 districts in mid-Atlantic state (but no mention of the state in question)			NR (Pianta, Mashburn, Downer, Hamre & Justice, 2008)	state-funded preschool	NR	95	NR	NR	95	NR	Lead teacher	360	NR	176	49	184	51	4.4	0.3 years	NR	NR	did not extract	did not extract	did not extract	did not extract	27	97	43	154	6	21	12	43	7	25	30	107	NR	NR	NR
150			Hamre, Hatfield, Pianta and Jamil	Evidence for General and Domain-Specific Elements of Teacher-Child Interactions: Associations with Preschool Children’s Development.	2014	Child Development	Journal	United States	10 sites across the country			NR, does not appear to be large dataset or overlap; refs in paper are Downer, Pianta, Burchinal,Field, Hamre, Locasale-Crouch & Little, 2012; Hamre, Pianta, Burchinal, Field, Locasale-Crouch, Downer, Scott-Little, 2012	large community-based preschool and Head Start	NR	only 314 had quality assessments	NR	NR	NA	NA	NA	1407		689	49	717	51	4.17 years	0.47	NR	NR	did not extract	did not extract	did not extract	did not extract	11.4	154	47	661	2.4	28	34	478	NR	NR	5.2	70	NR	NR	NR
151			Hestenes, Kintner-Duffy,Chen Wang, La Paro, Mims, Crosby, Scott-Little and Cassidy	Comparisons among Quality Measures in Child Care Settings: Understanding the Use of Multiple Measures in North Carolina’s QRIS and Their Links to Social-Emotional Development in Preschool Children	2015	Early Childhood Research Quarterly	Journal	United States	North Carolina - 2009			part of a larger state-wide, collaborative research project involving North Carolina's Division of Child Development and Early Education, the University of North Carolina at Greensboro, and the North Carolina Rated License Asessment Project	All licensed child care centres across NC (urban, rural, Head Start, non-profit, private)	97- one from each centre	97	36.2 (based on entire sample, not just PreK)	NR	NA		NA	422	NR	203	48	219	52	48.5	8.2	32	69	did not extract	did not extract	did not extract	did not extract	58	245	29	122	NR	NR	5	21	NR	NR	NR	NR	NR	NR	NR
155			Reid & Ready	High-Quality Preschool: The Socioeconomic Composition of Preschool Classrooms and Children’s Learning.	2013	Early Education and Development	Journal	United States	11 states: Mulit-State - California,Georgia,Illinois,Kentucky,New York, Ohio; SWEEP - Massachusetts, New Jersey,Texas, Washington, Wisconsin	A	2 datasets: NCEDL's Multistate Study of Pre-K & NCEDL's State-Wide Early Education Programs Study (SWEEP)	NCEDL - National Center for Early Development and Learning's: Multi-State Study of Pre-Kindergarten (Multi-State Study, 2001-2003) and the NCEDL-NIEER State-Wide Education Programs Study (SWEEP Study, 2003-2004)	school-based at least partially funded by state education agencies	704	704	60.28(for parent questionnaires)	NR	NR	NR	NR	2966	NR	NR	NR	NR	NR	NR	NR	NR	NR	did not extract	did not extract	did not extract	did not extract	22.99 (Low SES),40.42(Mid SES),68.9(High)		NR	NR	2.9	NR	NR	NR	NR	NR	NR	NR	NR	NR	NR
157			Xu, Chin, Reed and Hutchinson	The Effects of a Comprehensive Early Literacy Project on Preschoolers' Language and Literacy Skills	2014	Early Childhood Education Journal	Journal	United States	Large urban school division but no mention of exact region			NA	Head Start programs located in elementary schools	5 (elementary schools)	14	NR	NR	NA	NA	NA	248	NR	NR	NR	NR	NR	34% 3y.o. and 66% 4y.o.	NR	NR	NR	did not extract	did not extract	did not extract	did not extract	0	0	98	244	0	0	2	4	0	0	0	0	0	NR	NR
158			Guo, Tompkins, Justice and Petscher	Classroom Age Composition and Vocabulary Development among At-Risk Preschoolers	2014	Early Education and Development	Journal	United States	No explicit mention of region	U	Preschool Curriculum Evaluation Research (PCER)	PCER Multiple States -states not specified, n=130: Preschool Curriculum Evaluation Research (2002-2003): Preschool Curriculum Evaluation Research Consortium. (2008). Effects of preschool curriculum programs on school readiness (NCER Publication No. 2008–2009). Washington, DC: Institute of Education Sciences.	preschool programs serving primarily at-risk kids	16	16	NR	NR	16	NR	NR	130	NR	72	55	58	45	53.76	3.7	40	68	did not extract	did not extract	did not extract	did not extract	72	94	21	27	1	1	4	5	1	1	1	1	native american	NR	NR
160			Bulotsky-Shearer, R., Bell, E. R., Carter, T. M., & Dietrich, S. L. R.	Peer play interactions and learning for low-income preschool children: The moderating role of classroom quality	2014	Early Education and Development	Journal	United States	Southeastern USA (Urban program)			Year NR (part of a larger university-Head Start partnership research project	Head Start	NR	53	NR	NR	NA	NA	Lead and assistant teacher	304	NR	149	49	155	51	47.8	7.5	35	66	did not extract	did not extract	did not extract	did not extract	6	18	45	136	NR	NR	44	133	NR	NR	5	15	NR	NR	NR
161			Curby, Brock & Hamre	Teachers’ emotional support consistency predicts children’s achievement gains and social skills	2013	Early Education & Development	Journal	United States	11 states: Mulit-State - California,Georgia,Illinois,Kentucky,New York, Ohio; SWEEP - Massachusetts, New Jersey,Texas, Washington, Wisconsin	A	2 datasets: NCEDL's Multistate Study of Pre-K & NCEDL's State-Wide Early Education Programs Study (SWEEP)	NCEDL - National Center for Early Development and Learning's: Multi-State Study of Pre-Kindergarten (Multi-State Study, 2001-2003) and the NCEDL-NIEER State-Wide Education Programs Study (SWEEP Study, 2003-2004)	state funded pre-k programs	NR	655	NR	NR	NA	NA	NA	2439	0.17	1194	49	1245	51	4.62	NR	NR	NR	did not extract	did not extract	did not extract	did not extract	NR	1127 (based on 2388, 51 had missing data)	NR	498 (based on 2388, 51 had missing data)	NR	NR	NR	402 (based on 2388, 51 had missing data)	NR	NR	361 (based on 2388, 51 had missing data)	NR	NR	NR	NR
162			Sabol, Hong, Pianta & Burchinal	Can rating pre-K programs predict children’s learning?	2013	Science	Journal	United States	11 states: Mulit-State - California,Georgia,Illinois,Kentucky,New York, Ohio; SWEEP - Massachusetts, New Jersey,Texas, Washington, Wisconsin	A	2 datasets: NCEDL's Multistate Study of Pre-K & NCEDL's State-Wide Early Education Programs Study (SWEEP)	NCEDL - National Center for Early Development and Learning's: Multi-State Study of Pre-Kindergarten (Multi-State Study, 2001-2003) and the NCEDL-NIEER State-Wide Education Programs Study (SWEEP Study, 2003-2004)	school-based at least partially funded by state education agencies, 15% Head Start programs	673	673	77% (61% for NCEDL, 55% for SWEEP)	NR	673	NR	NR	2419	18	1282	53	1136	47	4.61	0.31	NR	NR	did not extract	did not extract	did not extract	did not extract	42	1015	25	604	NR	NR	18	435	NR	NR	15	362	NR	NR	NR
163			Weiland, Ulvestad, Sachs & Yoshikawa	Associations between classroom quality and children’s vocabulary and executive function skills in an urban public prekindergarten program	2013	Early Childhood Research Quarterly	Journal	United States	Boston			Boston Public Schools public prekindergarten program in 2009-2010	public school-based pre-K programs	46	83	NR	NR	NR	NR	NR	414	NR	207	50	207	50	NR	NR	NR	NR	did not extract	did not extract	did not extract	did not extract	16	~66	28	~115	11	~45	43	~178	3 (mixed/other)	~12	3(mixed/other)	~12	NR	NR	NR
164			Johnson, Seidenfeld, Izard & Kobak	Can classroom emotional support enhance prosocial development among children with depressed caregivers?	2013	Early Childhood Research Quarterly	Journal	United States	Mid-Atlantic State (inner city population)			Emotion Course, an emotion-based prevention intervention, Head Start: Izard, C. E., King, K. A., Trentacosta, C. J., Morgan, J. K., Laurenceau, J. P., Krauthamer-Ewing, E. S., et al. (2008). Accelerating the development of emotion competence in Head Start children: Effects on adaptive and maladaptive behavior. Development and Psychopathology, 20, 369–397. http://dx.doi.org/10.1017/S09545794080001…	Head Start centres	7	28	0.71	NR	NA	NA	main teacher and assistant teacher	177	0.0876	~100	57	~77	43	4.39	0.6	3.03	5.18	did not extract	did not extract	did not extract	did not extract	NR	NR	60	~106	NR	NR	36	~63	NR	NR	4	~7	NR	NR	NR
[truncated: 39 more columns]

## Sheet: Samples Within
Study_ID	Titles for Indentifying Samples within Studies	Full Acronyms for Descriptive Tables	Authors	Title	Date
44	Peisner-Feinberg 2008 - NC 07-08	North Carolina More at Four Pre-Kindergarten Program: Performance and Progress in the Seventh Year (2007-2008)	Peisner-Feinberg & Schaaf	Evaluation of the North Carolina More at Four Pre-Kindergarten Program: Performance and Progress in the Seventh Year (2007-2008)	2008
101 Whole Sample	Burchinal 2012 - Whole Sample		Burchinal, Field, López, Howes, & Pianta	Instruction in Spanish in pre-kindergarten classrooms and child outcomes for English language learners	2012
101a	Burchinal 2012 - Spanish-English Testing		Burchinal, Field, López, Howes, & Pianta	Instruction in Spanish in pre-kindergarten classrooms and child outcomes for English language learners	2012
101b	Burchinal 2012 - Spanish-Spanish Testing		Burchinal, Field, López, Howes, & Pianta	Instruction in Spanish in pre-kindergarten classrooms and child outcomes for English language learners	2012
102b	Burchinal 2011 - NCEDL	NCEDL	Burchinal, Kainz, Cai	How well do our measures of quality predict child outcomes? A meta-analysis and coordinated analysis of data from large-scale studies of early childhood settings	2011
103b	Dang 2011 - NCEDL	NCEDL	Dang, Farkas, Burchinal, Duncan, Vandell, Li, Ruzek, & Howes	Preschool Center Quality and School Readiness: Quality Main Effects and Variation by Demographic and Child Characteristics	2011
105 Whole Sample	Downer 2012 - Whole sample
105a	Downer 2012 - Dual Lang Learner	Dual Language Learners	Downer 2012
105b	Downer 2012 - Latino	Latino	Downer 2012
129b	Keys 2013 - NCEDL	National Center for Early Development and Learning (NCEDL - Multi-State Study (1001 data) & Study of State-Wide Early Education and Programs (SWEEP) (2004 data)	Keys, Farkas, Burchinal, Duncan, Vandell, Li, Ruzek, & Howes	Preschool Center Quality and School Readiness: Quality Effects and Variation by Demographic and Child Characteristics.	2013
134a	Logan 2011 - State Funded		Logan, Piasta, Justice, Schatschneider, & Petrill	Children’s attendance rates and quality of teacher-child interactions in at-risk preschool classrooms: Contribution to children’s expressive language growth.	2011
134b	Logan 2011 - Head Start		Logan, Piasta, Justice, Schatschneider, & Petrill	Children’s attendance rates and quality of teacher-child interactions in at-risk preschool classrooms: Contribution to children’s expressive language growth.	2011

## Sheet: Description_of_Measures_Quality
Study_ID	Name_Q_Measure	Q_Subscale	Q_Mscale	Q_Informant	Q_Specify	Q_Mean	Q_SD	Q_Min	Q_Max
5	CLASS (earlier 9 scale ver)	Instructional Climate (Composite of Concept Development and Quality of Feedback)	Instructional Climate factor composite	NA	Factor analysis yielded two factors but used "Instructional Climate" factor; a composite of Concept Development and Quality of Feedback dimensions; Alpha=0.85	2.22	0.78	NR	NR
12	CLASS (earlier 9 scale ver)	Instructional Climate (Composite of Concept Development and Quality of Feedback)	Mean Score	NA	Based on factor analysis: mean of positive climate, negative climate (reversed), teacher sensitivity, over-control (reversed), effective management	2.47	1.1	NR	NR
12	CLASS (early ver)	Emotional Climate (Composite of Positive Climate, Negative Climate (reversed), Teacher Sensitivity, Over-control (reversed), and Behavior Management)	Mean Score	NA	Based on factor analysis: mean of positive climate, negative climate (reversed), teacher sensitivity, over-control (reversed), effective management	5.22	0.76	NR	NR
21	CLASS (earlier 9 scale ver)	Instructional Climate (Composite of Concept Development and Quality of Feedback)	Scale of 1 to 7	NA	Composite of Concept Development and Quality of Feedback; Alpha=0.83; Means and Standard Deviations reported within each study but NOT overall	NR	NR	NR	NR
21	CLASS (early ver)	Emotional Climate (Composite of Positive Climate, Negative Climate (reversed), Teacher Sensitivity, Over-control (reversed), and Behavior Management)	Scale of 1 to 7	NA	Composite of Positive Climate, Negative Climate (reversed), Teacher Sensitivity, Over-control (reversed), and Behavior Management; Alpha=0.86; Means and Standard Deviations reported within each study but NOT overall	NR	NR	NR	NR
29	CLASS (earlier 9 scale ver)	Instructional Climate (Composite of Concept Development and Quality of Feedback)	Rated on a 7 point scale	NA	Multistate Study: CLASS mean score from 2 obs (Fall/Spring); SWEEP: CLASS based on 1 obs in Spring`)	2.08	0.83	NR	NR
29	CLASS (early ver)	Emotional Climate (Composite of Positive Climate, Negative Climate (reversed), Teacher Sensitivity, Over-control (reversed), and Behavior Management)	Rated on a 7 point scale	NA	Multistate Study: CLASS mean score from 2 obs (Fall/Spring); SWEEP: CLASS based on 1 obs in Spring`)	5.57	0.68	NR	NR
44	CLASS (2008 10 scale version)	Instructional Support (concept development, quality of feedback, language modeling, no literacy focus)	Mean of items rated on 7pt scale	NA	NA	3	0.9	1.4	5.3
44	CLASS (Pianta et al. 08)	Classroom Organization (Behaviour Management, Productivity, Instructional Learning Formats)	Mean of items rated on 7pt scale	NA	NA	5.3	0.8	2.9	6.7
44	CLASS (Pianta et al. 08)	Emotional Support (positive climate, negative climate, teacher sensitivity, regard for student perspectives)	Mean of items rated on 7pt scale	NA	NA	5.8	0.9	2.8	7
57	CLASS (early ver)	Emotional Climate (Composite of Positive Climate, Negative Climate (reversed), Teacher Sensitivity, Over-control (reversed), and Behavior Management)	Average score computed using average across 5 dimensions		Rated on a 7 point scale	5.56	0.67	3	7
68	CLASS (Pianta et al. 04)	Total Score (8 of 10 scale - Regard for Student Perspectives and Language Modeling not included)	Mean on 7 pt scale	NA	for each teacher, an aggregate score for each of CLASS dimensions created by averaging the 8 average dimension scores; Regard for Student Perspectives and Language Modeling NOT included; alpha=0.91	4.43	0.56	NR	NR
68	CLASS (Pianta et al. 08)	Language Modeling	Mean on 7 pt scale	NA	new scale for CLASS that assesses degree to which teachers use strategies which facilitate discussion and increasingly complex language use by children (e.g. repetition, extension, self-talk, advanced vocab); composite scores created using same method as CLASS -mean subscale	2.73	0.71	NR	NR
68	CLASS (Pianta et al. 08)	Literacy Focus	Mean on 7 pt scale	NA	new scale for CLASS that assesses degree to which teachers make connection between code-based activities and broader, more functional, purposes of written or spoken language; composite scores created using same method as CLASS-mean subscale	2.46	0.86	NR	NR
70	CLASS (Pianta et al. 07)	Classroom Organization (no mention of any scales dropped)	Mean score across observation cycles	NA	alpha=0.91	4.76	0.9	NR	NR
70	CLASS (Pianta et al. 07)	Emotional Support (no mention of any scales dropped)	Mean score across observation cycles	NA	alpha=0.91	5.41	0.8	NR	NR
70	CLASS (Pianta et al. 07)	Instructional Support (no mention of any scales dropped)	Mean score across observation cycles	NA	alpha=0.91	2.74	0.61	NR	NR
76	CLASS (earlier 9 scale ver)	Instructional Climate (Composite of Concept Development and Quality of Feedback)	Mean on 7 pt scale	NA	mean of Concept Development and Quality of Feedback ratings; alpha=0.78; across time means were computed for use in study	2.04	0.85	NR	NR
76	CLASS (early ver)	Emotional Climate (Composite of Positive Climate, Negative Climate (reversed), Teacher Sensitivity, Over-control (reversed), and Behavior Management)	Mean on 7 pt scale	NA	mean of Positive Climate, Negative Climate (reversed), Teacher Sensitivity, Over-Control (reversed) and Behavior Management; alpha=0.86; across time means were computed for use in study	5.49	0.68	NR	NR
78	CLASS (2008 10 scale version)	Emotional Support [positive climate, teacher sensitivity, regard for student perspectives (they did not list negative climate]	Composite score	NA	scores for each domain were averaged across the fall and spring observations; consists of the scales: positive climate, teacher sensitivity, and regard for student perspective; alpha=0.89	4.69	1.07	2.5	6.5
78	CLASS (2008 10 scale version)	Instructional Support (concept development, quality of feedback, language modeling, no literacy focus)	Composite score	NA	scores for each domain were averaged across the fall and spring observations; consists of the scales: concept development, quality of feedback, language modeling; alpha=0.91	3.45	0.97	2	6.17
84	CLASS	Instructional Support	Whether subscale was 3 or higher	NA	NA	NR	NR	NR	NR
92	CLASS	Instructional Support	Possible range of 1 to 7	NA	NA	1.9	0	1	4.1
92	CLASS (Pianta et al. 08)	Language Modeling	Possible range of 1 to 7	NA	NA	2.1	0	1	4.3
104	CLASS (Pianta et al. 08)	Teacher Behaviour Management	mean of items on a 7-point scale; higher score reflects more behaviour management	RA	80% coding reliability; Collected in the fall and spring of the academic year; scores averaged across the two observations	4.81	1.09	2	7
105	CLASS (earlier 9 scale ver)	Emotional Support (9 scale ver.): Positive Climate, Negative Climate (reverse scored), and Teacher Sensitivity (this did not list overcontrol).	7-point scale; Mean scores for 2 observations (Multi-State) and for 1 observation (SWEEP) collected in the spring	Observer	Mean weighted kappa was .66 (SD = .04, n = 43) on their final test. On average, 86% of data collector responses were exactly the same or within one scale-point of the expert’s responses. Alpha .89; scores collected in the spring	0.00 for N = 2927	0.47 for N = 2927	NR	NR
105	CLASS (earlier 9 scale ver)	Instructional Support (9 scale ver.) - Concept Development and Quality of Feedback	7-point scale; Mean scores for 2 observations (Multi-State) and for 1 observation (SWEEP) collected in the spring	Observer	Mean weighted kappa was .66 (SD = .04, n = 43) on their final test. On average, 86% of data collector responses were exactly the same or within one scale-point of the expert’s responses. Alpha .82; scores collected in the spring	0.01 for = 2997	0.84 for = 2997	NR	NR
105	CLASS (early ver)	Classroom Organization (9 scale ver.) - Behavior Management, Productivity, and Instructional Learning Formats	7-point scale; Mean scores for 2 observations (Multi-State) and for 1 observation (SWEEP) collected in the spring	Observer	Mean weighted kappa was .66 (SD = .04, n = 43) on their final test. On average, 86% of data collector responses were exactly the same or within one scale-point of the expert’s responses. Alpha .79; scores collected in the spring	0.00 for = 2997	0.86 for = 2997	NR	NR
111	CLASS (2008 10 scale version)	CLASS Dimention: Positive Climate	3 items, 7-point scale, mean ratings	Observer	Alpha .82 for N = 370; Classroom observation data were weighted to represent all classrooms in spring 2010 that were serving children entering Head Start for the first time in fall 2009.	5.3 for N= 370	.00 SE for N= 370	2.3	7
111	CLASS (2008 10 scale version)	CLASS: Language Modelling	3 items, 7-point scale, mean ratings	Observer	Alpha .78 for N = 370; Classroom observation data were weighted to represent all classrooms in spring 2010 that were serving children entering Head Start for the first time in fall 2009.	2.5 for N= 370	.10 SE for N= 370	1	5
111	CLASS (2008 10 scale version)	Classroom Organization (Behaviour Management, Productivity, Instructional Learning Formats)	3 items, 7-point scale, mean ratings	Observer	Alpha .77 for N = 370; Classroom observation data were weighted to represent all classrooms in spring 2010 that were serving children entering Head Start for the first time in fall 2009.	4.7 for N= 370	.00 SE for N= 370	2.3	6.2
111	CLASS (2008 10 scale version)	Emotional Support (Positive Climate ,Negative Climate (reversed), Teacher Sensitvity, Regard for Student Perspectives)	4 items, 7-point scale, mean ratings	Observer	Alpha .81 for N = 370; Classroom observation data were weighted to represent all classrooms in spring 2010 that were serving children entering Head Start for the first time in fall 2009.	5.3 for N= 370	.00 SE for N= 370	2.5	6.4
111	CLASS (2008 10 scale version)	Instructional Support [Concept Development, Quality of Feedback, Language Modeling (Literacy Focus not included)]	3 items, 7-point scale, mean ratings	Observer	Alpha .87 for N = 370; Classroom observation data were weighted to represent all classrooms in spring 2010 that were serving children entering Head Start for the first time in fall 2009.	2.3 for N= 370	.10 SE for N= 370	1	4.6
112	CLASS (earlier 9 scale ver)	Instructional Climate (Composite of Concept Development and Quality of Feedback)	Mean scores - 7-point scale; average across two time points for the MULTI State Study	Observer	nine dimension version; Alpha .88	2.06 [(1.78*169)+(2.15*547)/716] targeted + universal	0.82 [(0.7*169)+(0.86*547)/716] targeted + universal	NR	NR
112	CLASS (early ver)	Emotional Climate (Composite of Positive Climate, Negative Climate (reversed), Teacher Sensitivity, Over-control (reversed), and Behavior Management)	Mean scores - 7-point scale; average across two time points for the MULTI State Study	Observer	nine dimension version; Alpha .85	5.56 [(5.5*169)+(5.58*547)/716] targeted + universal	0.68 [(0.62*169)+(0.7*547)/716] targeted + universal	NR	NR
117	CLASS (2008 10 scale version)	CLASS Dimention: Positive Climate	3 items, 7-point scale, mean ratings	Observer	Alpha .82 for N = 370; Classroom observation data were weighted to represent all classrooms in spring 2010 that were serving children entering Head Start for the first time in fall 2009.	5.3 for N= 370	.00 SE for N= 370	2.3	7
117	CLASS (2008 10 scale version)	CLASS: Language Modelling	3 items, 7-point scale, mean ratings	Observer	Alpha .78 for N = 370; Classroom observation data were weighted to represent all classrooms in spring 2010 that were serving children entering Head Start for the first time in fall 2009.	2.5 for N= 370	.10 SE for N= 370	1	5
117	CLASS (2008 10 scale version)	Classroom Organization (Behaviour Management, Productivity, Instructional Learning Formats)	3 items, 7-point scale, mean ratings	Observer	Alpha .77 for N = 370; Classroom observation data were weighted to represent all classrooms in spring 2010 that were serving children entering Head Start for the first time in fall 2009.	4.7 for N= 370	.00 SE for N= 370	2.3	6.2
117	CLASS (2008 10 scale version)	Instructional Support [Concept Development, Quality of Feedback, Language Modeling (Literacy Focus not included)]	3 items, 7-point scale, mean ratings	Observer	Alpha .87 for N = 370; Classroom observation data were weighted to represent all classrooms in spring 2010 that were serving children entering Head Start for the first time in fall 2009.	2.3 for N= 370	.10 SE for N= 370	1	4.6
118	CLASS (2008 10 scale version)	Classroom Organization (Behaviour Management, Productivity, Instructional Learning Formats)	Mean scores - 7-point scale	Observer	Inter‐rater reliability - ICC=.63; Used 3 domains for the 10 dimensions across	5.2	0.8	3.5	6.7
118	CLASS (2008 10 scale version)	Emotional Support (Positive Climate ,Negative Climate (reversed), Teacher Sensitvity, Regard for Student Perspectives)	Mean scores - 7-point scale	Observer	Inter‐rater reliability - ICC=.82; Used 3 domains for the 10 dimensions across	5.5	0.8	2.8	7
118	CLASS (2008 10 scale version)	Instructional Support [Concept Development, Quality of Feedback, Language Modeling (Literacy Focus not included)]	Mean scores - 7-point scale	Observer	Inter‐rater reliability - ICC=.78; Used 3 domains for the 10 dimensions across	2.8	0.8	1.3	5.7
128	CLASS (Pianta et al. 08)	Instructional Support	3 items, 7-point scale, mean ratings	Observer	Alpha .88 for N = 329; Classroom observation data were weighted to represent all classrooms in spring 2007 that were serving children entering Head Start for the first time in fall 2006; quality assessed in spring 2010	Mean = 1.9 for N= 329	SE = 0.0 for N= 329	Min = 1.00 for N = 329	Max = 4.1 for N = 329
128	CLASS (Pianta et al. 08)	Language Modelling	3 items, 7-point scale, mean ratings	Observer	Alpha .68 for N = 329; Classroom observation data were weighted to represent all classrooms in spring 2007 that were serving children entering Head Start for the first time in fall 2006; quality assessed in spring 2010	Mean = 2.1 for N= 329	SE = 0.0 for N= 329	Min = 1.00 for N = 329	Max = 4.3 for N = 329
136	CLASS (2008 10 scale version)	Total Score (emotional support (scales of positive/negative climate, teacher sensitivity, and regard for student perspective), instructional support (scales of concept development, quality of feedback, and language modeling), and organizational support (scales of behavior management, instructional learning format, and productivity).	Mean scores - 7 point scale; Compostie measured as the average of the Instructional, Emotional, and Organizational scales; Aggregated across 2 time points	Observer	Classroom Assessment Scoring System-PreK; In all cases, continuous variables were entered grand-mean centered.	4.39 (low quality = 3.54, N= 26; high quality = 5.05, N= 33)	.90 (low quality = .54, N= 26; high quality = .46, N= 33)	NR	NR
143	CLASS (2008 10 scale version)	Classroom Organization (Behaviour Management, Productivity, Instructional Learning Formats)	Possible range of 1 to 7, mean score	research assistant	observed for 2 30 minute cycles (1 hour of observation)	4.82	0.86	1.67	7
143	CLASS (2008 10 scale version)	Emotional Support (Positive Climate ,Negative Climate (reversed), Teacher Sensitvity, Regard for Student Perspectives)	Possible range of 1 to 7, mean score	research assistant	observed for 2 30 minute cycles (1 hour of observation)	5.35	0.7	2.25	6.88
143	CLASS (2008 10 scale version)	Instructional Support [Concept Development, Quality of Feedback, Language Modeling (Literacy Focus not included)]	Possible range of 1 to 7, mean score	research assistant	observed for 2 30 minute cycles (1 hour of observation)	2.6	0.95	1	5.67
148	CLASS (2008 10 scale version)	Instructional Support (concept development, quality of feedback, language modeling, no literacy focus)	Mean scores	Trained Research Staff	(Concept Development, Quality of Feedback, Language Modeling- No Literacy Focus) averaged across the school year- based on video, not live observation	3.1	0.5	NR	NR
150	CLASS (2008 10 scale version)	Classroom Organization (Behaviour Management, Productivity, Instructional Learning Formats)	Mean scores	Trained data collectors	NA	5.05	0.76	1.78	6.78
150	CLASS (2008 10 scale version)	Emotional Support (Positive Climate ,Negative Climate (reversed), Teacher Sensitvity, Regard for Student Perspectives)	Mean scores	Trained data collectors	NA	5.11	0.87	2.42	6.92
150	CLASS (2008 10 scale version)	Instructional Support [Concept Development, Quality of Feedback, Language Modeling (Literacy Focus not included)]	Mean scores	Trained data collectors	Concept Development, Quality of Feedback, Language Modeling- No Literacy Focus	2.36	0.86	1	5
151	CLASS (Pianta et al. 08)	Classroom Organization	Mean scores	trained assessors	alpha= .91	4.43	0.96	1.75	6.25
151	CLASS (Pianta et al. 08)	Emotional Support	Mean scores	trained assessors	alpha= .83	5.3	0.82	2.63	6.69
151	CLASS (Pianta et al. 08)	Instructional Support	Mean scores	trained assessors	alpha= .87	1.64	0.53	1	3.42
155	CLASS (earlier 9 scale ver)	Emotional Support (9 scale ver.)	z-scores	data collectors		-0.26/0.02/0.42	1.04/0.98/0.82	nr	nr	low/medium/high SES classrooms
155	CLASS (earlier 9 scale ver)	Instructional Support (9 scale ver.) - Concept Development and Quality of Feedback	z-scores	data collectors		-0.05/-0.02/0.12	0.98/1/1.02	nr	nr	low/medium/high SES classrooms
157	CLASS (Pianta et al. 08)	Classroom Organization	mean scores	trained staff	NR	nr	nr	nr	nr
157	CLASS (Pianta et al. 08)	Emotional Support	mean scores	trained staff	NR	nr	nr	nr	nr
157	CLASS (Pianta et al. 08)	Instructional Support	mean scores	trained staff	NR	nr	nr	nr	nr
158	CLASS (2008 10 scale version)	Teacher Behaviour Management	total scores	trained staff	used videos	5.67	0.81	4	6.5
160	CLASS (2008 10 scale version)	Classroom Organization (Behaviour Management, Productivity, Instructional Learning Formats)	mean scores	trained staff		4.59	0.99	nr	nr
160	CLASS (2008 10 scale version)	Emotional Support (Positive Climate ,Negative Climate (reversed), Teacher Sensitvity, Regard for Student Perspectives)	mean scores	trained staff		5.28	0.97	nr	nr
160	CLASS (2008 10 scale version)	Instructional Support [Concept Development, Quality of Feedback, Language Modeling (Literacy Focus not included)]	mean scores	trained staff	Literacy Focus not included	2.48	1.05	nr	nr
161	CLASS (earlier 9 scale ver)	Emotional Support 9 scale ver.)	mean scores	trained staff	many classrooms had more than 1 day of observation (372 had 2 days, 106 had 3 days, 19 had 4 days, 2 had 5 days)	5.74	0.69	nr	nr
162	CLASS (earlier 9 scale ver)	Total Score (9 scale ver. - Language Modeling, Literacy Focus subscales not included)	total score	Assessor	Alpha=0.88	4.46	0.62
163	CLASS (Pianta et al. 08)	Classroom Organization	mean score	Assessor		5.1	0.68	2.75	6.22
163	CLASS (Pianta et al. 08)	Emotional Support	mean score	Assessor		5.63	0.6	4	6.83
163	CLASS (Pianta et al. 08)	Instructional Support	mean score	Assessor		4.3	0.84	2.22	5.67
164	CLASS (Pianta et al. 06)	Emotional Support	mean score	trained undergraduate Ras	alpha- 0.91	nr	nr	nr	nr
101a	CLASS (earlier 9 scale ver)	Instructional Climate (Composite of Concept Development and Quality of Feedback)	mean of items on a 7-point scale	NA	Fall to spring r = .59 Emotional Support, r = .32 Instructional Quality scale; two scales were moderately correlated, r = .41; Inter-rater reliability for CLASS observer ratings Kappa = .66 (SD = .04) for n=43; mean score aggregated across two time points, fall and spring of pre-k year	S-E (n=81), mean = 2.06	S-E (n=81), SD = 0.75	NR	NR
101a	CLASS (early ver)	Emotional Climate (Composite of Positive Climate, Negative Climate (reversed), Teacher Sensitivity, Over-control (reversed), and Behavior Management)	mean of items on a 7-point scale	NA	Fall to spring r = .59 Emotional Support, r = .32 Instructional Quality scale; two scales were moderately correlated, r = .41; Inter-rater reliability for CLASS observer ratings Kappa = .66 (SD = .04) for n=43; mean score aggregated across two time points, fall and spring of pre-k year	S-E (n=81), mean = 5.72	S-E (n=81), SD = 0.69	NR	NR
101b	CLASS (earlier 9 scale ver)	Instructional Climate (Composite of Concept Development and Quality of Feedback)	mean of items on a 7-point scale	NA	Fall to spring r = .59 Emotional Support, r = .32 Instructional Quality scale; two scales were moderately correlated, r = .41; Inter-rater reliability for CLASS observer ratings Kappa = .66 (SD = .04) for n=43; mean score aggregated across two time points, fall and spring of pre-k year	S-S (n=267), mean = 1.97	S-S (n=267), SD = 0.86	NR	NR
101b	CLASS (early ver)	Emotional Climate (Composite of Positive Climate, Negative Climate (reversed), Teacher Sensitivity, Over-control (reversed), and Behavior Management)	mean of items on a 7-point scale	NA	Fall to spring r = .59 Emotional Support, r = .32 Instructional Quality scale; two scales were moderately correlated, r = .41; Inter-rater reliability for CLASS observer ratings Kappa = .66 (SD = .04) for n=43; mean score aggregated across two time points, fall and spring of pre-k year	S-S (n=267), mean = 5.55	S-S (n=267), SD = 0.58	NR	NR
102b	CLASS (earlier 9 scale ver)	Instructional Climate (Composite of Concept Development and Quality of Feedback)	NR	NR	NR	2.1	0.8	NR	NR
102b	CLASS (earlier 9 scale ver)	Total Score (Emotional Climate + Instructional Climate)	NR	NR	NR	4.5	0.6	NR	NR
102b	CLASS (early ver)	Emotional Climate (Composite of Positive Climate, Negative Climate (reversed), Teacher Sensitivity, Over-control (reversed), and Behavior Management)	NR	NR	NR	5.5	0.7	NR	NR
103b	CLASS (earlier 9 scale ver)	Instructional Climate (Composite of Concept Development and Quality of Feedback)	NR	NR	average child care quality in between the outcome measurements; Alpha = .83 for CLASS F2 Instructional	Mean = 2.06 for N=694	SD =0.84 for N=694	NR	NR
129b	CLASS (earlier 9 scale ver)	Instructional Climate (Composite of Concept Development and Quality of Feedback)	7-point scale, mean score 2 fall and 2 spring aggregated	Observer	Alpha = .85-.87	Mean = 2.07 for N= 2967	SD = 0.84 for N= 2967	NR	NR
129b	CLASS (early ver)	Emotional Climate (Composite of Positive Climate, Negative Climate (reversed), Teacher Sensitivity, Over-control (reversed), and Behavior Management)	7-point scale, mean score 2 fall and 2 spring aggregated	Observer	Alpha = .85-.86	Mean = 5.56 for N= 2967	SD = 0.68 for N= 2967	NR	NR
134a	CLASS (Pianta et al. 06)	Instructional Support [Concept Development, Quality of Feedback, Language Modeling (Literacy Focus not included)]	Mean scores - 7 point scale; aggregated across 3 time points; In each model, all variables were centered at their grand-means.	Trained Research Staff	Classroom Assessment Scoring System-PreK, 9 dimension version; A composite measure of Instructional Quality, comprising scores from the Language Modeling, Quality of Feedback, and Concept Development scales	3.55	0.98	2.11	5.44
134b	CLASS (Pianta et al. 06)	Instructional Support [Concept Development, Quality of Feedback, Language Modeling (Literacy Focus not included)]	Mean scores - 7 point scale; aggregated across 2 time points; In each model, all variables were centered at their grand-means.	Trained Research Staff	Classroom Assessment Scoring System-PreK, 9 dimension version; A composite measure of Instructional Quality, comprising scores from the Language Modeling, Quality of Feedback, and Concept Development scales	3.07	1.07	1.33	5.67

## Sheet: Description_of_Measures_Academ
Study_ID	Name_AC_Measure	AC_Subscale	AC_Type	AC_Mscale	AC_Informant	AC_Specify	AC_Mean	AC_SD	AC_Min	AC_Max
5	OWLS	Oral Expression Scale	Norm-referenced administered test	Standard Scores	RA (inferred)	NA	91.46	12.16	NR	NR
5	PPVT-III	NA	Norm-referenced administered test	Standard Scores	RA (inferred)	NA	93.15	13.71	NR	NR
5	WJ-ACH III	Applied Problems	Norm-referenced administered test	Standard Scores	RA (inferred)	NA	97.6	13.03	NR	NR
5	Academic Rating Scale	NA	Rating scale	Mean Score with 9 items rated on 1 to 5 scale	Teacher	Rates children's language and literacy skills, reliability at pre-K 0.89; scale with 1=not yet and 5=proficient	2.13	0.82	NR	NR
12	Identifying colors	NA	Criterion-referenced	Number of correct items	RA	Highest possible score of 10	9.29	1.73	NR	NR
12	Identifying letters	NA	Criterion-referenced	Number of correct items; NCEDL, 2000; name as many letters as possible, scores range 0-26	RA	Highest possible score of 26; NCEDL, 2000 - name as many letters as possible, scores range 0-26	12.26	9.5	NR	NR
12	Identifying numbers	NA	Criterion-referenced	Number of correct items	RA	Highest possible score of 10	6.26	3.67	NR	NR
12	OWLS	Oral Expression Scale	Norm-referenced	Standard score	RA	NA	94.79	12.29	NR	NR
12	PPVT-III	NA	Norm-referenced	Standard score	RA	NA	95.69	13.58	NR	NR
12	WJ-III ACH	Applied Problems	Norm-referenced	Standard score	RA	NA	98.56	11.86	NR	NR
12	WJ-III ACH	Sound Awareness, Rhyming	Individually administered	Raw score	RA	Maximum possible score of 17	2.95	3.54	NR	NR
21	Identifying letters	NA	Measures ability to identify letters as key indicator of emergent literacy	Number of letters named; NCEDL, 2000; name as many letters as possible, scores range 0-26	RA	Highest possible score is 26; Means and Standard Deviations reported within each study but NOT overall; NCEDL, 2000 - name as many letters as possible, scores range 0-26	NR	NR	NR	NR
21	OWLS	Oral Expression Scale	Standardized; Norm-referenced	Standardized scores with M of 100 and SD of 15 in norming sample	RA	Means and Standard Deviations reported within each study but NOT overall	NR	NR	NR	NR
21	PPVT (Receptive)	NA	Standardized; Norm-referenced	Standardized scores with M of 100 and SD of 15 in norming sample	RA	Means and Standard Deviations reported within each study but NOT overall	NR	NR	NR	NR
21	WJ-ACH	Applied Problems	Standardized; Norm-referenced	Standardized scores with M of 100 and SD of 15 in norming sample	RA	Means and Standard Deviations reported within each study but NOT overall	NR	NR	NR	NR
21	Language/Literacy Ratings	NA	Teacher Questionnaire	Mean Score with 9 items rated on 1 to 5 scale	Teacher Questionnaire	Questionnaire from Early Childhood Longitudinal Study - Kindergarten Cohort (e.g. produces rhyming words, prediction of story); item scale: 1= not yet, 2=beginning, 3= in progress, 4= intermediate, 5= proficient; Means and Standard Deviations reported within each study but NOT overall	NR	NR	NR	NR
29	Letter-Naming Test	NA	NOT norm-referenced; individually administered	Possible scores could range from 0 to 26; Bryant, Barbarin, & Aytch, 2001; name as many letters as possible, scores range 0-26	RA	Presented with 26 letters and asked to name as many letters as possible; Bryant, Barbarin, & Aytch, 2001; name as many letters as possible, scores range 0-26	13.9	9.42	NR	NR
29	OWLS	Oral Expression Scale	Norm-referenced	Standardized scores with M of 100 and SD of 15	RA	NA	93.6	13	NR	NR
29	PPVT-III	NA	Norm-referenced	Standardized scores with M of 100 and SD of 15	RA	NA	96.3	14.3	NR	NR
29	WJ-ACH III	Sound Awareness, Rhyming	NOT norm-referenced; individually administered	Possible scores could range from 0 to 17	RA	NA	3.65	4.02	NR	NR
29	WJ-ACH III	Applied Problems	Norm-referenced	Standardized scores with M of 100 and SD of 15	RA	NA	99.1	12.9	NR	NR
44	Counting Task	NA	Individually administered	Possible range of 0 to 40	RA	Ability to count 1:1 correspondence; There are also Fall means and standard deviations (see hard copy)	18	11	0	40
44	PPVT-4	NA	Norm-referenced	Standardized score with M of 100 and SD of 15	RA	There are also Fall means and standard deviations (see hard copy)	91	17.2	23	129
44	FACES - Social Awareness Task	NA	Individually administered	Possible range of 0 to 6	RA	Knowledge of full name, age and birth date; There are also Fall means and standard deviations (see hard copy); ref: FACES Research Team, modified from the Social and Communicative Competence tasks in: J. M. Mason and J. Stewart (1989), The CAP Early Childhood Diagnostic Instrument (prepublication edition), American Testronics.	4.2	1.6	0	6
44	Test of Preschool Early Literacy (TOPEL)	Print Knowledge	Norm-referenced	Standardized score with M of 100 and SD of 15	RA	There are also Fall means and standard deviations (see hard copy)	95.8	14.1	66	124
44	Test of Preschool Early Literacy (TOPEL)	Phonological Awareness	Norm-referenced	Standardized score with M of 100 and SD of 15	RA	There are also Fall means and standard deviations (see hard copy)	85.3	15.2	54	124
44	WJ-III ACH	Letter-Word Identification	Norm-referenced	Standardized score with M of 100 and SD of 15	RA	There are also Fall means and standard deviations (see hard copy)	96.5	12.3	61	151
44	WJ-III ACH	Applied Problems	Norm-referenced	Standardized score with M of 100 and SD of 15	RA	There are also Fall means and standard deviations (see hard copy)	98.2	12.3	53	140
57	OWLS	Oral Expression Scale	Norm-referenced	Standardized score with M of 100 and SD of 15	RA	NA	94.9	12.7	53	136
57	PPVT-III	NA	Norm-referenced	Standardized score with M of 100 and SD of 15	RA	NA	97.9	14.1	48	143
68	Phonological Awareness and Literacy Screening - PreKindergarten (PALS Pre-K)	Total mean score	Norm-referenced	Total raw score created by summing across all individual subtests	RA	teacher administered to the child; the total mean score subscale is raw scores for each of the individual subtests were summed to create score used as an index of emergent literacy abilities	59.4	12.6	NR	NR
68	Preschool Comprehensive Test of Phonological and Print Processing (Pre-CTOPP)	Phonological Awareness	Norm-referenced	Raw score	RA	teacher administered to the child; subtest "Phonological Awareness" assessed through the Blending and Elision subtests	30.6	5.3	NR	NR
68	Preschool Comprehensive Test of Phonological and Print Processing (Pre-CTOPP)	Print Awareness	Norm-referenced	Raw score	RA	teacher administered to the child	28.6	7.5	NR	NR
68	Preschool Comprehensive Test of Phonological and Print Processing (Pre-CTOPP)	Receptive Vocabulary	Norm-referenced	Raw score	RA	teacher administered to the child	33.7	3.5	NR	NR
70	Galileo System for the Electronic Management of Learning	Approaches to Learning Scale	Teacher Questionnaire	Item response theory model used to create an interval-level ability score (the "developmental-level" score with M of 500 and SD of 50) for each child	RA	score of 500 represents the mean of the ability distribution from an ethnically diverse sample of children; see notes for description of measure	573.59	44.92	NR	NR
76	WJ-III ACH	Applied Problems	Norm-referenced	NR	RA	NA	408.83	18.39	NR	NR
76	WJ-III ACH	Letter-Word Identification (only assessed in SWEEP study)	Norm-referenced	NR	RA	NA	337.13	24.92	NR	NR
78	PPVT-III	NA	Norm-referenced	Raw score	RA	NA	58.31	17.24	6	115
78	Print Awareness	NA	Individually administered	Composite score derived from first computing z-scores for each measure using the means and SD across time points then summing the z-scores within time points	RA	composite score derived from the Preschool Word and Print Awareness (PWPA) and the following two subtests of the Phonological Awareness and Literacy Screening-PreK (PALS): i) Alphabet Knowledge ii) & Name-Writing	0.04	0.84	-2.76	1.3
84	Early Childhood Longitudinal Study, Birth and Kindergarten Cohorts (ECLS) Mathematics Assessment	NA	Individually administered	IRT score	RA	Head Start Exit also reported in study; this measure includes 23 items from the ECLS-B in fall and spring of HS years and additional 7 items from the ECLS-K in kindergarten	19	NR	NR	NR
84	PPVT-4	NA	Standardized	Standardized score with M of 100 and SD of 15	RA	Head Start Exit also reported in study	95	NR	NR	NR
84	WJ-III ACH	Letter-Word Identification	Standardized	W ability score	RA	Head Start Exit also reported in study	334.5	NR	NR	NR
84	WJ-III ACH	Applied Problems	Standardized	W ability score	RA	Head Start Exit also reported in study	401.5	NR	NR	NR
92	Early Childhood Longitudinal Study, Birth and Kindergarten Cohorts (ECLS) Mathematics Assessment	NA	Individually administered	IRT score	RA	NA	9.7	3.19	3.2	21.2
92	PPVT-4	NA	Norm-referenced	W-scores	RA	NA	107.9	16.27	54	161
92	WJ-III ACH	Letter-Word Identification	Norm-referenced	W-scores	RA	NA	323.5	25.76	287	451
92	WJ-III ACH	Applied Problems	Norm-referenced	W-scores	RA	NA	390.3	31.34	332	458
101	PPVT III	Receptive Language	Norm Referenced Test	Standardized scores with M = 100 and SD = 15	RA	spring scores selected, fall scores available	but S-E group 80.35	NR but S-E group 11.17	NR	NR
101	TVIP	Receptive Language	Norm Referenced Test	Standardized scores with M = 100 and SD = 15	RA	Alpha = .93; spring scores selected, fall scores available	but S-S group 84.17	NR but S-S group 14.43	NR	NR
101	WJ III	Letter Word ID	Norm Referenced Test	NR	RA	spring scores selected, fall scores available	but S-E group 92.26	NR but S-E group 12.26	NR	NR
101	WJ III	Applied Problems	Norm Referenced Test	NR	RA	spring scores selected, fall scores available	but S-E group 92.94	NR but S-E group 11.94	NR	NR
101	Woodcock Mu˜noz	Indentificación de Letras y Palabras scale	Norm Referenced Test	NR	RA	spring scores selected, fall scores available	but S-S group 91.01	NR but S-S group 13.07	NR	NR
101	Woodcock Mu˜noz	Problemas	Norm Referenced Test	NR	RA	spring scores selected, fall scores available	but S-S group 79.89	NR but S-S group 14.72	NR	NR
104	Composite score of print awareness from the PWPA and two PALS measures: Alphabet Knowledge subtest, Name Writing Subtest	Composite	NA	Raw scores used in analyses; Standardized scores available	Trained Examiner	Z-Scores were first computed for each measure using means and standard deviations across time points. Z-Scores for the three observed measures were then summed within time points, resulting in Time 1 and Time 2 print awareness composite scores; PALS Name Writing Subtest; Examiner asks the child to draw a picture of himself/herself and then write his/her name. The child’s production is rated using…	Raw 0.04	Raw 0.84	Raw -2.76	Raw 1.3
104	Phonological Awareness and Literacy Screening PreKindergarten (PALS Pre K)	Upper Case Alphabet Recognition	NR	Raw scores used in analyses; Standardized scores available	Trained Examiner	Alpha = .98; examiner presents a stimulus sheet containing random presentation of the 26 alphabet letters. The child receives one point for each named letter.	Raw 17.66	Raw 8.96	Raw 0	Raw 26
104	PPVT III	Vocabulary	Norm Referenced Test	Raw scores used in analyses; Standardized scores available	Trained Examiner	Alpha = .99; Vocabulary items are presented in increasing difficulty	Raw Score 58.31; Standard Score 95.22	Raw Score 17.24; Standard Score 13.82	Raw Score 6; Standard Score 40	Raw Score 115.00; Standard Score 134.00
104	PPVT III	Vocabulary	Norm Referenced Test	Raw scores used in analyses; Standardized scores available	Trained Examiner	Group: Low Level Childen's Task Orientation (subscale of the Teacher-Child Rating Scale (T-CRS)) x Teachers' behaviour management (CLASS) at the 25th (low) percentile	NR	NR	NR	NR
104	PPVT III	Vocabulary	Norm Referenced Test	Raw scores used in analyses; Standardized scores available	Trained Examiner	Group: Average Level Childen's Task Orientation (subscale of the Teacher-Child Rating Scale (T-CRS)) x Teachers' behaviour management (CLASS) at the 25th (low) percentile	NR	NR	NR	NR
104	PPVT III	Vocabulary	Norm Referenced Test	Raw scores used in analyses; Standardized scores available	Trained Examiner	Group: High Level Childen's Task Orientation (subscale of the Teacher-Child Rating Scale (T-CRS)) x Teachers' behaviour management (CLASS) at the 25th (low) percentile	NR	NR	NR	NR
104	PPVT III	Vocabulary	Norm Referenced Test	Raw scores used in analyses; Standardized scores available	Trained Examiner	Group: Low Level Childen's Task Orientation (subscale of the Teacher-Child Rating Scale (T-CRS)) x Teachers' behaviour management (CLASS) at the 75th (high) percentile	NR	NR	NR	NR
104	PPVT III	Vocabulary	Norm Referenced Test	Raw scores used in analyses; Standardized scores available	Trained Examiner	Group: Average Level Childen's Task Orientation (subscale of the Teacher-Child Rating Scale (T-CRS)) x Teachers' behaviour management (CLASS) at the 75th (high) percentile	NR	NR	NR	NR
104	PPVT III	Vocabulary	Norm Referenced Test	Raw scores used in analyses; Standardized scores available	Trained Examiner	Group: High Level Childen's Task Orientation (subscale of the Teacher-Child Rating Scale (T-CRS)) x Teachers' behaviour management (CLASS) at the 75th (high) percentile	NR	NR	NR	NR
104	Preschool Word and Print Awareness (PWPA)	Alphabet Knowledge subtest	NR	Raw scores used in analyses; Standardized scores available	Trained Examiner	Alpha = .70; examiner asks questions about 14 print concepts	Raw Score 9.35 ; Standard Score 108.77	Raw Score 3.95 ; Standard Score 19.46	Raw Score 1; Standard Score 11	Raw Score 17; Standard Score 161
105	Identifying Letters	Identifying Letters	Observation	Name as many letters as possible scores range 0-26; Bryant, Barbarin, & Aytch, 2001; name as many letters as possible, scores range 0-26	RA	spring scores selected for analyses; means appear to be for the fall; fall scores available	12.90 for N=2756	9.61 for N=2756	NR	NR
105	WJ III or WM	Applied Problems	Norm Referenced Test	raw (W-score for Applied Problems) scale scores	RA	spring scores selected for analyses; means appear to be for the fall; fall scores available	412.19 for N=2752	18.88 for N=2752	NR	NR
105	Academic Rating Scale	Language & Literacy	Observation	5 point scale	Teacher	spring scores selected for analyses; means appear to be for the fall; fall scores available	3.00 for N=2731	0.97 for N=2731	NR	NR
106	WJ III or WM	Dictation	Norm Referenced Test	Raw scores used; Standardized scores available	RA	spring scores grade one used for means and analyses; fall scores pre-k, springscores pre-k, spring scores kindergarten also available	449.83 spring grade one	19.67 spring grade one	186 spring grade one	474 spring grade one
111	ECLS B: Supplemental set of broader math skills items from the Early Childhood Longitudinal Study Birth and Kindergarten cohort (ECLS–B and ECLS K)	Math	Test	22 items; HLM used W Scores; Threshold used IRT	Trained Examiner	ECLS-B Math N= 2,749, Apha = 0.91; Statistics are weighted to represent all children who entered Head Start for the first time in fall 2009 and were still enrolled in spring 2010. ** alpha's calculated on sample including some younger children; spring scores used in the analyses and for means	3 year olds, Mean = 49.1 for N = 1469; 4 year olds, Mean = 66.0 for N = 923 ; there were also 120 children tested in Spanish but the tables are not clean data	3 year olds, SD = 20.1 for N = 1469; 4 year olds, SD = 23.7 for N = 923 ; there were also 120 children tested in Spanish but the tables are not clean data	3 year olds, Min = 7 for N = 1469; 4 year olds, Min = 10 for N = 923 ; there were also 120 children tested in Spanish but the tables are not clean data	3 year olds, Mean = 49.1 for N = 1469; 4 year olds, Mean = 66.0 for N = 923 ; there were also 120 children tested in Spanish but the tables are not clean data
111	Expressive One Word Picture Vocabulary Test (EOWPVT)	NA	Test	120 items; HLM used W Scores; Threshold used Raw Scores	Trained Examiner	EOWPVT N= 2,772, Apha = 0.80; receive one point for each correct identification of an object; Statistics are weighted to represent all children who entered Head Start for the first time in fall 2009 and were still enrolled in spring 2010. ** alpha's calculated on sample including some younger children; spring scores used in the analyses and for means	RAW - N= 1502, Mean = 31.4 (3 years, English); N= 931, Mean = 39.0 (4 years, English); Standard score = N = 1491, Mean = 85.2 (3 years, English); N = 931, Mean = 83.9 (4 years, English); there were also 120 children tested in Spanish but the tables are not clean data	RAW - N= 1502, SD = 10.8 (3 years, English); N= 931, SD = 11.5 (4 years, English); Standard Score - N= 1491, SD = 14.8 (3 years, English); N= 931, SD = 14.3 (4 years, English); there were also 120 children tested in Spanish but the tables are not clean data	RAW - N= 1502, MIN = 0.0 (3 years, English); N= 931, MIN = 1.0 (4 years, English); there were also 120 children tested in Spanish but the tables are not clean data	RAW -N= 1502, MAX = 74.0 (3 years, English); N= 931, MAX = 76.0 (4 years, English); there were also 120 children tested in Spanish but the tables are not clean data
111	PPVT 4	Receptive and expressive vocabulary	Norm Referenced Test	PPVT-4 180 items, TVIP 125 items; HLM used W Scores; Threshold used Standardized Scores Mean = 100, SD = 15	Trained Examiner	PPVT-4 N= 2,651, Apha = 0.95; TVIP N= 821, Apha = 0.94; Mean scores are only reported for those with valid scores in spring 2010 (for example, those who established a basal on the PPVT-4); Statistics are weighted to represent all children who entered Head Start for the first time in fall 2009 and were still enrolled in spring 2010. ** alpha's calculated on sample including some younger children; …	RAW - N= 1469, Mean = 49.1 (3 years, English); N= 923, Mean = 66.0 (4 years, English); Standard Score - N= 1469, Mean = 90.8 (3 years, English); N= 923, Mean =91.0 (4 years, English); there were also 120 children tested in Spanish but the tables are not clean data	RAW - N= 1469, SD = 20.1 (3 years, English); N= 923, SD = 23.7 (4 years, English); Standard Score - N= 1469, SD = 14.6 (3 years, English); N= 923, SD = 15.8 (4 years, English); there were also 120 children tested in Spanish but the tables are not clean data	RAW- N= 1469, MIN = 7.0 (3 years, English); N= 923, MIN = 10.0 (4 years, English); there were also 120 children tested in Spanish but the tables are not clean data	RAW N= 1469, MAX = 199 (3 years, English); N= 923, MAX = 136 (4 years, English); there were also 120 children tested in Spanish but the tables are not clean data
111	WJ III	Applied Problems	Norm Referenced Test	WJ 29 items, WM 20 items; HLM used W Scores; Threshold used Standardized Scores Mean = 100, SD = 15	Trained Examiner	WJ III: Applied Problems N= 2,518, Apha = 0.89; WM III: Applied Problems N= 235, Apha = 0.87; Statistics are weighted to represent all children who entered Head Start for the first time in fall 2009 and were still enrolled in spring 2010. ** alpha's calculated on sample including some younger children; spring scores used in the analyses and for means	RAW - N= 1500, Mean = 6.5 (3 years, English; there were also 120 children tested in Spanish but the tables are not clean data ); N= 931, Mean = 10.5 (4 years, English); Standard Score - N= 1364, Mean = 93.6 (3 years, English); N= 912, Mean = 91.2 (4 years, English)	RAW - N= 1500, SD = 4.1 (3 years, English); N= 931, SD = 4.7 (4 years, English); Standard Score - N= 1364, SD = 14.7 (3 years, English); N= 912, SD = 15.2(4 years, English); there were also 120 children tested in Spanish but the tables are not clean data	RAW - N= 1500, MIN = 0.0 (3 years, English); N= 931, MIN = 0.0 (4 years, English); there were also 120 children tested in Spanish but the tables are not clean data	RAW -N= 1500, MAX = 22.0 (3 years, English); N= 931, MAX = 25.0 (4 years, English); there were also 120 children tested in Spanish but the tables are not clean data
111	WJ III	Letter-Word Identification	Norm Referenced Test	WJ 44 items, WM 31 items; HLM used W Scores; Threshold used Standardized Scores Mean = 100, SD = 15	Trained Examiner	WJ III: Letter-Word Identification N= 2,514, Apha = 0.88; WM III: Letter-Word Identification N= 238, Apha = 0.85; Statistics are weighted to represent all children who entered Head Start for the first time in fall 2009 and were still enrolled in spring 2010. ** alpha's calculated on sample including some younger children; spring scores used in the analyses and for means	RAW - N= 1498, Mean = 5.4 (3 years, English); N= 929, Mean = 8.3 (4 years, English); Standard Score - N= 1451, Mean = 104.4 (3 years, English); N= 926, Mean = 99.3 (4 years, English); there were also 120 children tested in Spanish but the tables are not clean data	RAW - N= 1498, SD = 4.0 (3 years, English); N= 929, SD = 5.0 (4 years, English); Standard Score - N= 1451, SD = 19.1 (3 years, English); N= 926, SD = 14.4 (4 years, English); there were also 120 children tested in Spanish but the tables are not clean data	RAW - N= 1498, MIN = 0.0 (3 years, English); N= 929, MIN = 0.0 (4 years, English); there were also 120 children tested in Spanish but the tables are not clean data	RAW -N= 1498, MAX = 24.0 (3 years, English); N= 929, MAX = 39.0 (4 years, English); there were also 120 children tested in Spanish but the tables are not clean data
111	WJ III	Spelling	Norm Referenced Test	WJ 23 items, WM 26 items; HLM used W Scores; Threshold used Standardized Scores Mean = 100, SD = 15	Trained Examiner	WJ III: Spelling N= 2,517, Apha = 0.83; WM III: Spelling N= 241, Apha = 0.73; Statistics are weighted to represent all children who entered Head Start for the first time in fall 2009 and were still enrolled in spring 2010. ** alpha's calculated on sample including some younger children; spring scores used in the analyses and for means	RAW - N= 1499, Mean = 5.3 (3 years, English); N= ~931, Mean = 8.3 (4 years, English); Standard Score - N= 1460, Mean = 97.5 (3 years, English); N= 925, Mean = 97.4 (4 years, English); there were also 120 children tested in Spanish but the tables are not clean data	RAW - N= 1499, SD = 2.6 (3 years, English); N= ~931, SD = 3.0 (4 years, English); N= 1460, SD = 14.00 (3 years, English); N= 925, SD = 14.6 (4 years, English); there were also 120 children tested in Spanish but the tables are not clean data	RAW - N= 1499, MIN = 0.0 (3 years, English); N= ~931, MIN = 0.0 (4 years, English); there were also 120 children tested in Spanish but the tables are not clean data	RAW -N= 1499, MAX = 16.0 (3 years, English); N= ~931, MAX = 18.0 (4 years, English); there were also 120 children tested in Spanish but the tables are not clean data
112	Naming Letters			Range 1-26; NCEDL, 2000; name as many letters as possible, scores range 0-26	Indiviudally Administered	children are shown a set of mixed capital and lowercase letters and asked to identify as many letters as they could (NCEDL, 2000) - highest possible score is 26; Alpha .97; spring scores used for analyses and means, fall scores available	Mean = 6.31 for N = 224, Mean = 6.20 for N = 968, targeted and universal	SD = 3.52 for N = 224, SD = 3.65 for N = 968, targeted and universal	NR	NR
112	Naming Numbers			Range 1-10	Indiviudally Administered	Children are shown a sheet of numbers (1–10 printed in random order) and asked to identify as many numbers as they could; Alpha .95; spring scores used for analyses and means, fall scores available	Mean = 12.95 for N = 224, Mean = 11.71 for N = 968, targeted and universal	SD = 9.23 for N = 224, SD = 9.33 for N = 968, targeted and universal	NR	NR
112	Oral & Written Language Scale	Expressive Language		Standardized scores	Indiviudally Administered	Alpha .91; spring scores used for analyses and means, fall scores available	Mean = 89.53 for N = 223, Mean = 90.61 for N = 966, targeted and universal	SD = 11.13 for N = 223, SD = 12.24 for N = 966, targeted and universal	NR	NR
112	WJ III	Rhyming		Standardized scores	Indiviudally Administered	Alpha .85; spring scores used for analyses and means, fall scores available	Mean = 2.59 for N = 224, Mean = 2.76 for N = 967, targeted and universal	SD = 3.32 for N = 224, SD = 3.43 for N = 967, targeted and universal	NR	NR
112	WJ III	Applied Problems		Standardized scores	Indiviudally Administered	Alpha .94; spring scores used for analyses and means, fall scores available	Mean = 95.64 for N = 224, Mean = 96.11 for N = 966, targeted and universal	SD = 12.24 for N = 224, SD = 12.26 for N = 966, targeted and universal	NR	NR
112	Academic Rating Scale	Language/Literacy		5-point scale	Teacher	The items are rated on a 1–5 scale with 1 = Not Yet, 2 = Beginning, 3 = In Progress, 4 = Intermediate, and 5 = Proficient. Cronbach’s a = 0.89; spring scores used for analyses and means, fall scores available	Mean = 2.63 for N = 213, Mean = 92.22 for N = 2.88, targeted and universal	SD = 0.87 for N = 213, SD = 0.93 for N = 1038, targeted and universal	NR	NR
112	PPVT III or TVIP	Receptive Language		Standardized scores	Trained Examiner	Alpha .95; spring scores used for analyses and means, fall scores available	Mean = 91.01 for N = 224, Mean = 92.22 for N = 967, targeted and universal	SD = 13.47 for N = 224, SD = 13.32 for N = 967, targeted and universal	NR	NR
117	ECLS B: Supplemental set of broader math skills items from the Early Childhood Longitudinal Study Birth and Kindergarten cohort (ECLS–B and ECLS K)	Math	Test	22 items; HLM used W Scores; Threshold used IRT	Trained Examiner	ECLS-B Math N= 2,749, Apha = 0.91; Statistics are weighted to represent all children who entered Head Start for the first time in fall 2009 and were still enrolled in spring 2010; spring scores used in the analyses	3 year olds, Mean = 49.1 for N = 1469; 4 year olds, Mean = 66.0 for N = 923	3 year olds, SD = 20.1 for N = 1469; 4 year olds, SD = 23.7 for N = 923	3 year olds, Min = 7 for N = 1469; 4 year olds, Min = 10 for N = 923	3 year olds, Mean = 49.1 for N = 1469; 4 year olds, Mean = 66.0 for N = 923
117	PPVT III or TVIP	Receptive and expressive vocabulary	Norm Referenced Test	PPVT-4 180 items, TVIP 125 items; HLM used W Scores; Threshold used Standardized Scores Mean = 100, SD = 15	Trained Examiner	PPVT-4 N= 2,651, Apha = 0.95; TVIP N= 821, Apha = 0.94; Mean scores are only reported for those with valid scores in spring 2010 (for example, those who established a basal on the PPVT-4); Statistics are weighted to represent all children who entered Head Start for the first time in fall 2009 and were still enrolled in spring 2010.; spring scores used in the analyses	RAW - N= 1469, Mean = 49.1 (3 years, English); N= 923, Mean = 66.0 (4 years, English); Standard Score - N= 1469, Mean = 90.8 (3 years, English); N= 923, Mean =91.0 (4 years, English)	RAW - N= 1469, SD = 20.1 (3 years, English); N= 923, SD = 23.7 (4 years, English); Standard Score - N= 1469, SD = 14.6 (3 years, English); N= 923, SD = 15.8 (4 years, English)	RAW- N= 1469, MIN = 7.0 (3 years, English); N= 923, MIN = 10.0 (4 years, English)	RAW - N= 1469, MAX = 119.0 (3 years, English); N= 923, MAX = 136.0 (4 years, English)
117	WJ III or WM	Applied Problems	Norm Referenced Test	WJ 29 items, WM 20 items; HLM used W Scores; Threshold used Standardized Scores Mean = 100, SD = 15	Trained Examiner	WJ III: Applied Problems N= 2,518, Apha = 0.89; WM III: Applied Problems N= 235, Apha = 0.87; Statistics are weighted to represent all children who entered Head Start for the first time in fall 2009 and were still enrolled in spring 2010; spring scores used in the analyses	RAW - N= 1500, Mean = 6.5 (3 years, English); N= 931, Mean = 10.5 (4 years, English); Standard Score - N= 1364, Mean = 93.6 (3 years, English); N= 912, Mean = 91.2 (4 years, English)	RAW - N= 1500, SD = 4.1 (3 years, English); N= 931, SD = 4.7 (4 years, English); Standard Score - N= 1364, SD = 14.7 (3 years, English); N= 912, SD = 15.2(4 years, English)	RAW - N= 1500, MIN = 0.0 (3 years, English); N= 931, MIN = 0.0 (4 years, English)	RAW -N= 1500, MAX = 22.0 (3 years, English); N= 931, MAX = 25.0 (4 years, English)
117	WJ III or WM	Letter-Word Identification	Norm Referenced Test	WJ 44 items, WM 31 items; HLM used W Scores; Threshold used Standardized Scores Mean = 100, SD = 15	Trained Examiner	WJ III: Letter-Word Identification N= 2,514, Apha = 0.88; WM III: Letter-Word Identification N= 238, Apha = 0.85; Statistics are weighted to represent all children who entered Head Start for the first time in fall 2009 and were still enrolled in spring 2010; spring scores used in the analyses	RAW - N= 1498, Mean = 5.4 (3 years, English); N= 929, Mean = 8.3 (4 years, English); Standard Score - N= 1451, Mean = 104.4 (3 years, English); N= 926, Mean = 99.3 (4 years, English)	RAW - N= 1498, SD = 4.0 (3 years, English); N= 929, SD = 5.0 (4 years, English); Standard Score - N= 1451, SD = 19.1 (3 years, English); N= 926, SD = 14.4 (4 years, English)	RAW - N= 1498, MIN = 0.0 (3 years, English); N= 929, MIN = 0.0 (4 years, English)	RAW -N= 1498, MAX = 24.0 (3 years, English); N= 929, MAX = 39.0 (4 years, English)
117	WJ III or WM	Spelling	Norm Referenced Test	WJ 23 items, WM 26 items; HLM used W Scores; Threshold used Standardized Scores Mean = 100, SD = 15	Trained Examiner	WJ III: Spelling N= 2,517, Apha = 0.83; WM III: Spelling N= 241, Apha = 0.73; Statistics are weighted to represent all children who entered Head Start for the first time in fall 2009 and were still enrolled in spring 2010; spring scores used in the analyses	RAW - N= 1499, Mean = 5.3 (3 years, English); N= ~931, Mean = 8.3 (4 years, English); Standard Score - N= 1460, Mean = 97.5 (3 years, English); N= 925, Mean = 97.4 (4 years, English)	RAW - N= 1499, SD = 2.6 (3 years, English); N= ~931, SD = 3.0 (4 years, English); N= 1460, SD = 14.00 (3 years, English); N= 925, SD = 14.6 (4 years, English)	RAW - N= 1499, MIN = 0.0 (3 years, English); N= ~931, MIN = 0.0 (4 years, English)	RAW -N= 1499, MAX = 16.0 (3 years, English); N= ~931, MAX = 18.0 (4 years, English)
118	Counting	Counting Task		Range=0–40	RA	mean for spring scores child level N= 496, analyses at clasroom level	26.1	11.7	1	40
118	Letter knowledge	Naming Letters		Range=0–26	RA	mean for spring scores child level N= 509, analyses at clasroom level	19.8	8	0	26
118	WJ III	Letter-Word Identification	Norm Referenced Test	Standardized scores with M = 100 and SD = 15	RA	mean for spring scores child level N= 509, analyses at clasroom level	102.2	12.4	68	161
118	WJ III	Picture Vocabulary	Norm Referenced Test	Standardized scores with M = 100 and SD = 15	RA	mean for spring scores child level N= 506, analyses at clasroom level	99.7	11.7	48	138
118	WJ III	Sound Awareness	Norm Referenced Test	Standardized scores with M = 100 and SD = 15	RA	Phonological Awareness; mean for spring scores child level N= 493, analyses at clasroom level	101.3	18.8	53	142
118	WJ III	Word Attack	Norm Referenced Test	W score, Range≈360–545. W scores (equal interval scale scores which are specific to this measure) were used because a substantial number of children did not meet the threshold for calculating a standard score.	RA	Phonemic Awareness; mean for spring scores child level N= 507, analyses at clasroom level	401.6	26.7	364	520
118	WJ III	Applied Problems	Norm Referenced Test	Standardized scores with M = 100 and SD = 15	RA	mean for spring scores child level N= 498, analyses at clasroom level	103.6	12.2	53	143
128	ECLS B: Supplemental set of broader math skills items from the Early Childhood Longitudinal Study Birth and Kindergarten cohort (ECLS–B and ECLS K)	Math	Test	22 items; The language, literacy, and mathematics outcomes were measured using equal-interval W-scores to facilitate interpretation of variation across scores. Then, all outcomes were z-scored so that the coefficients may be interpreted as the change in the child outcome in standard deviation units for each 1 point increase in the respective variable.	Trained Examiner	ECLS-B Math N= 2,672, Apha = 0.87; Statistics are weighted to represent all children who entered Head Start for the first time in fall 2006 and were still enrolled in spring 2007.	RAW - N= 1695, Mean = 9.76 (3 years, English & Spanish??); N= 959, Mean = 13.35 (4 years, English & Spanish??); IRT SCORE - N= 1695, Mean = 8.30 (3 years, English & Spanish??); N= 949, Mean = 11.30 (4 years, English & Spanish??)	RAW - N= 1695, SD = 5.06 (3 years, English & Spanish??); N= 959, SD = 5.20 (4 years, English & Spanish??); IRT SCORE - N= 1695, SD = 2.80 (3 years, English & Spanish??); N= 949, SD = 3.00 (4 years, English & Spanish??)	RAW - N= 1695, MIN = 0 (3 years, English & Spanish??); N= 959, MIN = 0 (4 years, English & Spanish??); IRT SCORE - N= 2672, MIN = 3.20 (3&4 years, English & Spanish??)	RAW - N= 1695, MAX = 20 (3 years, English & Spanish??); N= 959, MAX = 20 (4 years, English & Spanish??); IRT SCORE - N= 2672, MAX = 21.20 (3&4 years, English & Spanish??)
128	PPVT III or TVIP	Receptive and expressive vocabulary	Norm Referenced Test	PPVT-4 168 items, TVIP 74 items; W Scores & Standardized Scores Mean = 100, SD = 15; The language, literacy, and mathematics outcomes were measured using equal-interval W-scores to facilitate interpretation of variation across scores. Then, all outcomes were z-scored so that the coefficients may be interpreted as the change in the child outcome in standard deviation units for each 1 point increas…	Trained Examiner	PPVT-4 N= 2,754, Apha = 0.95; TVIP N= 626, Apha = 0.94; Statistics are weighted to represent all children who entered Head Start for the first time in fall 2006 and were still enrolled in spring 2007.	RAW - N= 1677, Mean = 44.48 (3 years, English); N= 953, Mean = 61.72 (4 years, English); STANDARD SCORE - N= 1677, Mean = 85.30 (3 years, English); N= 953, Mean =85.90 (4 years, English); RAW - N= 124, Mean = 9.74 (3 years, Spanish); N= 35, Mean = 15.05 (4 years, Spanish); STANDARD SCORE - N= 82, Mean = 62.12 (3 years, Spanish); N= 24, Mean =50.96 (4 years, Spanish)	RAW - N= 1677, SD = 19.25 (3 years, English); N= 953, SD = 22.60 (4 years, English); STANDARD SCORE - N= 1677, SD = 14.20 (3 years, English); N= 953, SD =14.90 (4 years, English); RAW - N= 124, SD = 8.40 (3 years, Spanish); N= 35, SD = 7.81 (4 years, Spanish); STANDARD SCORE - N= 82, SD = 9.05 (3 years, Spanish); N= 24, SD =10.14 (4 years, Spanish)	RAW - N= 1677, MIN = 6 (3 years, English); N= 953, MIN = 10 (4 years, English); STANDARD SCORE - N= 2648, MIN = 41 (3&4 years, English); RAW - N= 124, MIN = 0 (3 years, Spanish); N= 35, MIN = 1 (4 years, Spanish); STANDARD SCORE - N= 106, MIN = 33 (3&4 years, Spanish)	RAW - N= 1677, MAX = 125 (3 years, English); N= 953, MAX = 131 (4 years, English); STANDARD SCORE - N= 2648, MAX = 150 (3&4 years, English); RAW - N= 124, MAX = 50 (3 years, Spanish); N= 35, MAX = 41 (4 years, Spanish); STANDARD SCORE - N= 106, MAX = 85 (3&4 years, Spanish)
128	WJ III or WM III	Applied Problems	Norm Referenced Test	WJ 33 items, WM 32 items; W Scores & Standardized Scores Mean = 100, SD = 15; The language, literacy, and mathematics outcomes were measured using equal-interval W-scores to facilitate interpretation of variation across scores. Then, all outcomes were z-scored so that the coefficients may be interpreted as the change in the child outcome in standard deviation units for each 1 point increase in th…	Trained Examiner	WJ III: Applied Problems N= 2,677, Apha = 0.87; WM III: Applied Problems N= 162, Apha = 0.88; Statistics are weighted to represent all children who entered Head Start for the first time in fall 2006 and were still enrolled in spring 2007.	RAW - N= 1700, Mean = 6.45 (3 years, English); N= 959, Mean = 9.99 (4 years, English); STANDARD SCORE - N= 1528, Mean = 91.60 (3 years, English); N= 937, Mean =87.90 (4 years, English); RAW - N= 127, Mean = 3.69 (3 years, Spanish); N= 35, Mean = 5.12 (4 years, Spanish); STANDARD SCORE - N= 127, Mean = 334.96 (3 years, Spanish); N= 35, Mean =348.85 (4 years, Spanish)	RAW - N= 1700, SD = 4.23 (3 years, English); N= 959, SD = 4.26 (4 years, English); STANDARD SCORE - N= 1528, SD = 15.10 (3 years, English); N= 937, SD =13.40 (4 years, English); RAW - N= 127, SD = 3.31 (3 years, Spanish); N= 35, SD = 4.83 (4 years, Spanish); STANDARD SCORE - N= 127, SD = 24.45 (3 years, Spanish); N= 35, SD =30.34 (4 years, Spanish)	RAW - N= 1700, MIN = 0 (3 years, English); N= 959, MIN = 0 (4 years, English); STANDARD SCORE - N= 2483, MIN = 38 (3&4 years, English); RAW - N= 127, MIN = 0 (3 years, Spanish); N= 35, MIN = 0 (4 years, Spanish); STANDARD SCORE - N= 129, MIN = 41 (3&4 years, Spanish)	RAW - N= 1700, MAX = 23 (3 years, English); N= 959, MAX = 24 (4 years, English); STANDARD SCORE - N= 2483, MAX = 154 (3&4 years, English); RAW - N= 127, MAX = 16 (3 years, Spanish); N= 35, MAX = 23 (4 years, Spanish); STANDARD SCORE - N= 129, MAX = 124 (3&4 years, Spanish)
128	WJ III or WM III	Letter-Word Identification	Norm Referenced Test	WJ 34 items, WM 14 items; W Scores & Standardized Scores Mean = 100, SD = 15; The language, literacy, and mathematics outcomes were measured using equal-interval W-scores to facilitate interpretation of variation across scores. Then, all outcomes were z-scored so that the coefficients may be interpreted as the change in the child outcome in standard deviation units for each 1 point increase in th…	Trained Examiner	WJ III: Letter-Word Identification N= 2675, Apha = 0.86; WM III: Letter-Word Identification N= 162, Apha = 0.82; Statistics are weighted to represent all children who entered Head Start for the first time in fall 2006 and were still enrolled in spring 2007.	RAW - N= 1698, Mean = 4.96 (3 years, English); N= 959, Mean = 7.41 (4 years, English); STANDARD SCORE - N= 1633, Mean = 100.10 (3 years, English); N= 949, Mean =96.10 (4 years, English); RAW - N= 127, Mean = 1.78 (3 years, Spanish); N= 35, Mean = 2.95 (4 years, Spanish); STANDARD SCORE - N= 94, Mean = 85.13 (3 years, Spanish); N= 32, Mean =79.91 (4 years, Spanish)	RAW - N= 1698, SD = 3.83 (3 years, English); N= 959, SD = 4.49 (4 years, English); STANDARD SCORE - N= 1633, SD = 18.40 (3 years, English); N= 949, SD = 14.00 (4 years, English); RAW - N= 127, SD = 1.65 (3 years, Spanish); N= 35, SD = 2.76 (4 years, Spanish); STANDARD SCORE - N= 94, SD = 13.05 (3 years, Spanish); N= 32, SD =11.51 (4 years, Spanish)	RAW - N= 1698, MIN = 0 (3 years, English); N= 959, MIN = 0 (4 years, English); STANDARD SCORE - N= 2600, MIN = 62 (3&4 years, English); RAW - N= 127, MIN = 0 (3 years, Spanish); N= 35, MIN = 0 (4 years, Spanish); STANDARD SCORE - N= 126, MIN = 64 (3&4 years, Spanish)	RAW - N= 1698, MAX = 24 (3 years, English); N= 959, MAX = 29 (4 years, English); STANDARD SCORE - N= 2600, MAX = 165 (3&4 years, English); RAW - N= 127, MAX = 9 (3 years, Spanish); N= 35, MAX = 11 (4 years, Spanish); STANDARD SCORE - N= 126, MAX = 116 (3&4 years, Spanish)
136	PALS PreK	Uppercase subtest	Test	Raw - Range 0-26	NR	Print Knowledge Composite: Children’s performance on measures of alphabet knowledge and print concepts knowledge. Preschool Word and Print Awareness test (PWPA); Phonological Awareness Literacy Screening: Pre-Kindergarten (PALS-PreK); Scores presented are raw scores. The standard Z-scores for these measures were averaged to create the Print Knowledge composite at time 2. In all cases, continuous …	NR	NR	NR	NR
136	Print Knowledge Composite: PWPA all subscales & PALS PreK Uppercase subtest	Uppercase & Print Concept	Test	Z Score	NR	Spring Z Score for Group: High Explicit print instruction x Low global classroom quality	0.02	NR	NR	NR
136	Print Knowledge Composite: PWPA all subscales & PALS PreK Uppercase subtest	Uppercase & Print Concept	Test	Z Score	NR	Spring Z Score for Group: High Explicit print instruction x Moderate global classroom quality	0.04	NR	NR	NR
136	Print Knowledge Composite: PWPA all subscales & PALS PreK Uppercase subtest	Uppercase & Print Concept	Test	Z Score	NR	Spring Z Score for Group: High Explicit print instruction x High global classroom quality	0.07	NR	NR	NR
136	Print Knowledge Composite: PWPA all subscales & PALS PreK Uppercase subtest	Uppercase & Print Concept	Test	Z Score	NR	Spring Z Score for Group: Low Explicit print instruction x Low global classroom quality	-0.34	NR	NR	NR
136	Print Knowledge Composite: PWPA all subscales & PALS PreK Uppercase subtest	Uppercase & Print Concept	Test	Z Score	NR	Spring Z Score for Group: Low Explicit print instruction x Moderate global classroom quality	-0.16	NR	NR	NR
136	Print Knowledge Composite: PWPA all subscales & PALS PreK Uppercase subtest	Uppercase & Print Concept	Test	Z Score	NR	Spring Z Score for Group: Low Explicit print instruction x High global classroom quality	0.02	NR	NR	NR
136	PWPA	Print Concepts	Test	Raw - Range 0-17	NR	Print Knowledge Composite: Children’s performance on measures of alphabet knowledge and print concepts knowledge. Preschool Word and Print Awareness test (PWPA); Phonological Awareness Literacy Screening: Pre-Kindergarten (PALS-PreK); Scores presented are raw scores. The standard Z-scores for these measures were averaged to create the Print Knowledge composite at time 2. In all cases, continuous …	Mean = 8.59, N = 313; Mean = 8.05, N=379 imputation data set	SD = 3.91, N = 313; SD = .07, N=379 imputation data set	1 (sample and imputation dataset)	17 (sample and imputation dataset)
143	PPVT-III	NA	normed	Raw scores	RA	alpha- .92-.98	94.03	16.04	46	138
143	Test of Preschool Early Literacy (TOPEL)	Phonological Awareness	NR	Raw scores	RA	alpha-.86-.96	92.98	14.65	54	129
143	WJ Applied Problems	Applied Problems	normed	Raw scores	RA	alpha-.92-.94	100.71	12.58	34	135
143	WJ Letter Word Identification	Letter-Word ID	normed	Raw scores	RA	alpha-.97-.99	99.53	12.44	60	156
143	Working memory task	NA	NR	Total score	RA	Willoughby et al. and Family Life Project investigators created, 2012	0.32	0.68	-1.7	2
150	backward digit span	NA	Total score	Total score	Trained data collectors	(Carlson, 200)	1.35	0.69	1	5
150	Language (PPVT+WJ Picture Vocabulary)	(just Picture Vocabulary from WJ)	Latent	Standardized scores	Trained data collectors	Average score for latent variables (language and literacy)	NA	NA	NA	NA
150	Literacy (TOPEL phonological awareness + print recognition)	NA	Latent	Standardized scores	Trained data collectors	Average score for latent variables (language and literacy)	NA	NA	NA	NA
155	OWLS	Oral Expression Scale	norm-referenced	Total score	data collectors		nr	nr	nr	nr
155	PPVT	no	norm-referenced	Total score	data collectors		nr	nr	nr	nr
155	WJ Applied Problems	no	norm-referenced	Total score	data collectors		nr	nr	nr	nr
157	PALS PreK (lower case recognition)	na	nr	total scores	data collectors	3 separate but related tasks: upper case recognition, lower-case recognition and letter sounds. Once child demonstrates abilityt to identify 16+ upper case, moves to lower case. Once they can identify 9 lower case, moves to letter sound.	NR	4.29	nr	nr
157	PPVT-IV	na	norm-referenced	standard scores	data collectors		90.75	13.67	nr	nr
157	TOPEL (early literacy index)	na	Norm-referenced	total scores	data collectors		93.87	12.57	nr	nr
158	PPVT-III	no	norm-referenced	raw total scores	data collectors		68.94	15.68	2	110
160	WJ/ Bateria III	WJ Letter Word Identification	norm-referenced	standardized total score (M=500)	data collectors	raw scores were converted to W scores	333.6	24.26	nr	nr
160	WJ/ Bateria III	Picture Vocabulary	norm-referenced	standardized total score (M=500)	data collectors		453.9	14.49	nr	nr
160	WJ/ Bateria III	Applied Problems	norm-referenced	standardized total score (M=500)	data collectors		391.2	26.7	nr	nr
161	Letter naming	na	letter naming task	number of correct letters (0 to 26); NCEDL, 2000; name as many letters as possible, scores range 0-26	data collectors	assess emergent literacy, ability to recognize alphabet	13.89	9.43	nr	nr
161	OWLS - Total Score	no	norm-referenced	total score	data collectors	alpha=0.9 in spring, expressive language skills	93.64	13.02	nr	nr
161	PPVT-III	no	norm-referenced	total score	data collectors	alpha=0.95 in spring	96.3	14.32	nr	nr
161	WJ Applied Problems	Applied Problems	norm-referenced	total score	data collectors	alpha=0.82 in spring	99.11	12.85	nr	nr
161	WJ Rhyming	Rhyming	norm-referenced, not-standardized	total score	data collectors	scale with a range of 0-17, alpha=0.89 in Spring	3.65	4.02	nr	nr
162	Identifying Letters (Letter knowledge)	letter knowledge		number of correct letters (0 to 26); Bryant, Barbarin, & Aytch, 2001; name as many letters as possible, scores range 0-26	assessors	Bryant, Barbarin, & Aytch, 2001; name as many letters as possible, scores range 0-26	14.4	9.34	NR	NR
162	OWLS	Oral Expression Scale	norm-referenced	standardized scores (M=100, SD=15)	assessors	expressive language, alpha-0.86	93.21	13.45	NR	NR
162	PPVT-III	na	norm-referenced	standardized scores (M=100, SD=15)	assessors		95.52	14.7	NR	NR
162	WJ Applied Problems	Applied Problems	norm-referenced	standardized scores (M=100, SD=15)	assessors		98.88	13.37	NR	NR
162	WJ Rhyming	Rhyming	norm-referenced	raw scores ranging 0 to 17	assessors		3.36	3.82	NR	NR
163	BDS (backward digit span)	na	repeat the number line	total scores (1 to 5)	assessors	Gathercole & Pickering, 2000	1.44	0.72	1	4
163	FDS (forward digit span)	na	repeat the number line	total scores (1 to 6)	assessors	Gathercole & Pickering, 2000	4.51	1.25	1	6
163	PPVT-3	na	norm-referenced	standardized scores			94.45	17.89	11	139
102b	PPVT-R	NR	Norm Referenced Test	Standardized scores with M = 100 and SD = 15	individually administered	NR	92	13.4	NR	NR
102b	PPVT-R	Expressive and Receptive Language	Norm Referenced Test	Standardized scores with M = 100 and SD = 15	individually administered	NR	NR	NR	NR	NR
102b	WJ III	Letter Word ID	Norm Referenced Test	Standardized scores with M = 100 and SD = 15	individually administered	NR	99.5	13	NR	NR
102b	WJ III	Applied Problems	Norm Referenced Test	Standardized scores with M = 100 and SD = 15	individually administered	NR	96	12.2	NR	NR
103b	PPVT III	NR	Norm Referenced Test	NR	NR	At baseline and spring pre-K Alpha = .92-.98	N= 2298, Mean = 52.25	N= 2298, SD = 18.20	NR	NR
103b	WJ III	Applied Problems	Norm Referenced Test	NR	NR	At baseline and spring pre-K Alpha = .92-.94	N= 2273, Mean = 99.11	N= 2273, SD = 12.85	NR	NR
129b	PPVT III		Norm Referenced Test	Standardized	NR	Alpha .92-.98	Mean = 96.30 for N = 2435	SD = 14.31 for N = 2435	NR	NR
129b	WJ III	Applied Problems	Norm Referenced Test	Standardized	NR	Alpha .92-.94	Mean = 99.11 for N = 2273	SD = 12.85 for N = 2273	NR	NR
134a	MUBI (Median Upper Bound Index)		Test	Median value of the five most grammatically complex utterances; In each model, all variables were centered at their grand-mean	Trained Research Staff		Fall Mean = 8.77; Gain Mean = 0.89	Fall SD = 3.03, Gain SD = 2.76	Fall Min = 0, Gain Min = -8	Fall Max = 13, Gain Max = -9
134b	Narrative Assessment Protocol (NAP)		Test	18 items concerning the narrative’s syntactic complexity; In each model, all variables were centered at their grand-means.	Trained Research Staff	Internal consistency (Cronbach’s alpha) as based on the beginning-of-year NAP assessment (n = 261) was .83 for all items	Fall Mean = 14.77, Gain Mean = 3.73	Fall SD = 8.37, Gain SD = 8.15	Fall Min = 0; Gain Min = -15	Fall Max = 34; Gain Max = 22

## Sheet: Description_of_Measures_SE
Study_ID	Name_SE_Measure	SE_Subscale	SE_Type	SE_Mscale	SE_Informant	SE_Specify	SE_Mean	SE_SD	SE_Min	SE_Max
5	Teacher-Child Relationship Scale	Problem Behaviors	Rating Scale	Averages of 18 items with scale from 1-5	Teacher	Items about conduct, internalizing and learning problems; Alpha=0.92	1.5	0.51	NR	NR
5	Teacher-Child Relationship Scale	Social Competence	Rating Scale	Overall Social Competence score from 20 items with scale from 1-5	Teacher	Items measuring assertiveness, frustration, tolerance, task orientation, and peer social skills; alpha=0.95	3.44	0.74	NR	NR
21	Social Skills and Behavior Problems Scale	Behavior Problems	Teacher Questionnaire	Mean score of 18 items using 5pt scale	Teacher	e.g., "disruptive in class", anxious, difficulty following directions; 5pt scale: 1=not at all, 3=moderately well, 5=very well; Means and Standard Deviations reported within each study but NOT overall	NR	NR	NR	NR
21	Social Skills and Behavior Problems Scale	Social Competence	Teacher Questionnaire	Mean score of 20 items using 5 pt scale	Teacher	e.g., participates in class discussions, well-liked by classmates; 5pt scale: 1=not at all, 3=moderately well, 5=very well; Means and Standard Deviations reported within each study but NOT overall	NR	NR	NR	NR
29	Teacher-Child Rating Scale	Problem Behaviour	Questionnaire	Mean of 18 items; 5 point scale	Teacher	Alpha = 0.91; scale (1=not a problem, 3=moderate, 5=very serious problem)	1.49	0.54	NR	NR
29	Teacher-Child Rating Scale	Social Competence	Questionnaire	Mean of 20 items; 5 point scale	Teacher	Alpha = 0.95; scale (1=not at all, 3=moderately, 5=very well)	3.66	0.77	NR	NR
44	Social Skills Rating System (SSRS)	Problem Behaviors	Norm-referenced questionnaire	Standardized scores with M of 100 and SD of 15	RA	There are also Fall means and standard deviations (see hard copy)	99.5	13.2	85	145
44	Social Skills Rating System (SSRS)	Social Skills	Norm-referenced questionnaire	Standardized scores with M of 100 and SD of 15	RA	There are also Fall means and standard deviations (see hard copy)	109.4	14.6	57	130
84	Behavior Problems	NA	Questionnaire	NR	Teacher	Head Start Exit also reported in study; this measure taken from Behavior Problem Index, the Personal Maturity Scale and the Social Skills Rating Scale	6.7	NR	NR	NR
84	Social Skills	NA	Questionnaire	NR	Teacher	Head Start Exit also reported in study; this measure taken from Behavior Problem Index, the Personal Maturity Scale and the Social Skills Rating Scale	18	NR	NR	NR
92	Behaviour Problem	NA	Questionnaire	NR	Teacher	NA	6.42	0.26	0	35
92	Social Skills Rating System (SSRS)	NA	Questionnaire	NR	Teacher	NA	17.3	0.21	0	24
105	Teacher-Child Rating Scale (TCRS)	Problem Behavior	Observation	5 point scale; mean of 18 items	teacher	Alpha .91	1.57 for N=2634	0.75 for N=2634	NR	NR
105	Teacher-Child Rating Scale (TCRS)	Social Competence	Observation	5 point scale; mean of 20 items	teacher	Alpha .95	0.77 for N=2644	3.64 for N=2644	NR	NR
111	Behaviour Problem Index	Problem Behaviour	Observation	36 items, three subscales (13 per scale) — Aggressive Behavior, Withdrawn Behavior, and Hyperactive Behavior; raw scores used in both sets of analyses	Lead Teacher	Alpha .87 for N= 2809; Statistics are weighted to represent all children who entered Head Start for the first time in fall 2009 and were still enrolled in spring 2010.	Mean = 4.7 for N = 1693, 3 years; Mean = 3.9 for N = 1010 4 year olds	SE = .20 for N = 1693, 3 years; SE = .20 for N = 1010 4 year olds	Min = 0 for N= 1693, 3 years; Min = 0 for N= 1010 4 year olds	Max = 28 for N= 1689, 3 years; Max = 26 for N= 1008 4 year olds
111	Behaviour Problem Index	Problem Behaviour	Observation	12 items; raw scores used in both sets of analyses	Parent	Alpha .73 for N= 2581; Statistics are weighted to represent all children who entered Head Start for the first time in fall 2009 and were still enrolled in spring 2010.	Mean = 5.2 for N = 1574, 3 years; Mean = 5.4 for N = 902 4 year olds	SE = .10 for N = 1574, 3 years; SE = .10 for N = 902 4 year olds	Min = 0 for N= 1574, 3 years; Min = 0 for N= 902 4 year olds	Max = 21 for N= 1574, 3 years; Max = 20 for N= 902 4 year olds
111	ECLS–K Approaches to Learning Scale	Positve Behaviour	Observation	mean of six items; Higher scores indicate more frequent positive approaches to learning behaviors; raw scores used in both sets of analyses	Lead Teacher	Alpha .92 for N= 2808; Statistics are weighted to represent all children who entered Head Start for the first time in fall 2009 and were still enrolled in spring 2010.	Mean = 1.8 for N = 1692, 3 years; Mean = 2.0 for N = 1010 4 year olds	SE = .00 for N = 1692, 3 years; SE = .10 for N = 1010 4 year olds	Min = 0 for N= 1692, 3 years; Min = 0 for N= 1010 4 year olds	Max = 3 for N= 1692, 3 years; Max = 3 for N= 1010 4 year olds
111	Executive Functioning Pencil Tapping Task	Executive Functioning	Test	17 items, A direct assessment of executive functioning, provides a measure of children’s inhibitory control, working memory, and attention. Reported scores reflect the percentage of times the child taps correctly and can take on any value from zero to 100; raw scores used in both sets of analyses	RA	Alpha .88 for N= 1072; Only 4 years or older - Normative data are not yet available for this measure; Statistics are weighted to represent all children who entered Head Start for the first time in fall 2009 and were still enrolled in spring 2010.	Mean = 61.0 for N = 999 4 year olds	SE = 1.2 for N = 999 4 year olds	NR	NR
111	Social Skills Rating System (SSRS)	Social Skills	Observation	A summary index based on 12 items with 24 possible points related to children's cooperative behavior and social skills; raw scores used in both sets of analyses	Lead Teacher	Alpha .89 for N= 2803; Statistics are weighted to represent all children who entered Head Start for the first time in fall 2009 and were still enrolled in spring 2010.	Mean = 16.5 for N = 1689, 3 years; Mean = 17.9 for N = 1008 4 year olds	SE = .20 for N = 1689, 3 years; SE = .20 for N = 1008 4 year olds	Min = 0 for N= 1689, 3 years; Min = 2 for N= 1008 4 year olds	Max = 24 for N= 1689, 3 years; Max = 24 for N= 1008 4 year olds
111	Social Skills/Cooperative Behavior Scale	Social Skills	Observation	8 items, with 16 points possible on the summary score; raw scores used in both sets of analyses	Parent	Alpha .69 for N= 2587; Statistics are weighted to represent all children who entered Head Start for the first time in fall 2009 and were still enrolled in spring 2010.	Mean = 12.2 for N = 1577, 3 years; Mean = 12.6 for N = 904 4 year olds	SE = .10 for N = 1577, 3 years; SE = .10 for N = 904 4 year olds	Min = 2 for N= 1577, 3 years; Min = 4 for N= 904 4 year olds	Max = 16 for N= 1577, 3 years; Max = 16 for N= 904 4 year olds
117	Behaviour Problem Index	Problem Behaviour	Observation	36 items, three subscales (13 per scale) — Aggressive Behavior, Withdrawn Behavior, and Hyperactive Behavior; raw scores used in both sets of analyses	Lead Teacher	Alpha .87 for N= 2809; Statistics are weighted to represent all children who entered Head Start for the first time in fall 2009 and were still enrolled in spring 2010.	Mean = 4.7 for N = 1693, 3 years; Mean = 3.9 for N = 1010 4 year olds	SE = .20 for N = 1693, 3 years; SE = .20 for N = 1010 4 year olds	Min = 0 for N= 1693, 3 years; Min = 0 for N= 1010 4 year olds	Max = 26 for N= 1689, 3 years; Max = 28 for N= 1008 4 year olds
117	Behaviour Problem Index	Problem Behaviour	Observation	12 items; raw scores used in both sets of analyses	Parent	Alpha .73 for N= 2581; Statistics are weighted to represent all children who entered Head Start for the first time in fall 2009 and were still enrolled in spring 2010.	Mean = 5.2 for N = 1574, 3 years; Mean = 5.4 for N = 902 4 year olds	SE = .10 for N = 1574, 3 years; SE = .10 for N = 902 4 year olds	Min = 0 for N= 1574, 3 years; Min = 0 for N= 902 4 year olds	Max = 21 for N= 1574, 3 years; Max = 20 for N= 902 4 year olds
117	ECLS–K Approaches to Learning Scale	Positve Behaviour	Observation	mean of six items; Higher scores indicate more frequent positive approaches to learning behaviors; raw scores used in both sets of analyses	Lead Teacher	Alpha .92 for N= 2808; Statistics are weighted to represent all children who entered Head Start for the first time in fall 2009 and were still enrolled in spring 2010.	Mean = 1.8 for N = 1692, 3 years; Mean = 2.0 for N = 1010 4 year olds	SE = .00 for N = 1692, 3 years; SE = .10 for N = 1010 4 year olds	Min = 0 for N= 1692, 3 years; Min = 0 for N= 1010 4 year olds	Max = 3 for N= 1692, 3 years; Max = 3 for N= 1010 4 year olds
117	Social Skills Rating System (SSRS)	Social Skills	Observation	A summary index based on 12 items with 24 possible points related to children's cooperative behavior and social skills; raw scores used in both sets of analyses	Lead Teacher	Alpha .89 for N= 2803; Statistics are weighted to represent all children who entered Head Start for the first time in fall 2009 and were still enrolled in spring 2010.	Mean = 16.5 for N = 1689, 3 years; Mean = 17.9 for N = 1008 4 year olds	SE = .20 for N = 1689, 3 years; SE = .20 for N = 1008 4 year olds	Min = 0 for N= 1689, 3 years; Min = 2 for N= 1008 4 year olds	Max = 24 for N= 1689, 3 years; Max = 24 for N= 1008 4 year olds
117	Social Skills/Cooperative Behavior Scale & Postive Approaches to Learning	Social Skills	Observation	8 items, with 16 points possible on the summary score; raw scores used in both sets of analyses	Parent	Alpha .69 for N= 2587; Statistics are weighted to represent all children who entered Head Start for the first time in fall 2009 and were still enrolled in spring 2010.	Mean = 12.2 for N = 1577, 3 years; Mean = 12.6 for N = 904 4 year olds	SE = .10 for N = 1577, 3 years; SE = .10 for N = 904 4 year olds	Min = 2 for N= 1577, 3 years; Min = 4 for N= 904 4 year olds	Max = 16 for N= 1577, 3 years; Max = 16 for N= 904 4 year olds
118	Social Awareness Task		Observation	Range 0-6	Teacher	General Knowledge/Basic Self-Knowledge; means for spring scores child level N= 498, analsyses at classroom level	4.8	1.3	0	6
118	Social Skills Improvement System (SSIS)	Problem Behaviour	Observation	Standardized scores with M = 100 and SD = 15	Teacher	means for spring scores child level N= 501, analsyses at classroom level	100.3	15.8	82	160
118	Social Skills Improvement System (SSIS)	Social Skills	Observation	Standardized scores with M = 100 and SD = 15	Teacher	means for spring scores child level N= 501, analsyses at classroom level	100.2	14.7	59	130
128	Behaviour Problem	Problem Behaviour	Observation	36 items, three subscales (13 per scale) — Aggressive Behavior, Withdrawn Behavior, and Hyperactive Behavior; what scores used not reported	Lead Teacher	Alpha .86 for N= 2748; Statistics are weighted to represent all children who entered Head Start for the first time in fall 2006 and were still enrolled in spring 2007.	Mean = 7.07 for N = 1791, 3 years; Mean = 5.3 for N = 956 4 year olds	SE = .29 for N = 1791, 3 years; SE = .32 for N = 956 4 year olds	Min = 0 for N= 1791, 3 years; Min = 0 for N= 956 4 year olds	Max = 35 for N= 1791, 3 years; Max = 32 for N= 956 4 year olds
128	Behaviour Problem	Problem Behaviour	Observation	12 items; what scores used not reported	Parent	Alpha .72 for N= 2663; Statistics are weighted to represent all children who entered Head Start for the first time in fall 2006 and were still enrolled in spring 2007.	Mean = 5.43 for N = 1720, 3 years; Mean = 5.31 for N = 942 4 year olds	SE = .13 for N = 1720, 3 years; SE = .13 for N = 942 4 year olds	Min = 0 for N= 1720, 3 years; Min = 0 for N= 942 4 year olds	Max = 22 for N= 1720, 3 years; Max = 21 for N= 942 4 year olds
128	Social Skills Rating System (SSRS)	Social Skills	Observation	A summary index based on 12 items with 24 possible points related to children's cooperative behavior and social skills; what scores used not reported	Lead Teacher	Alpha .89 for N= 2747; Statistics are weighted to represent all children who entered Head Start for the first time in fall 2006 and were still enrolled in spring 2007.	Mean = 16.67 for N = 1789, 3 years; Mean = 18.58 for N = 957 4 year olds	SE = .28 for N = 1789, 3 years; SE = .23 for N = 957 4 year olds	Min = 2 for N= 1789, 3 years; Min = 0 for N= 957 4 year olds	Max = 24 for N= 1789, 3 years; Max = 24 for N= 957 4 year olds
128	Social Skills/Cooperative Behavior Scale	Social Skills	Observation	8 items, with 16 points possible on the summary score; what scores used not reported	Parent	Alpha .65 for N= 2668; Statistics are weighted to represent all children who entered Head Start for the first time in fall 2006 and were still enrolled in spring 2007.	Mean = 12.6 for N = 1724, 3 years; Mean = 12.47 for N = 943 4 year olds	SE = .10 for N = 1724, 3 years; SE = .10 for N = 943 4 year olds	Min = 3 for N= 1724, 3 years; Min = 3 for N= 943 4 year olds	Max = 16 for N= 1724, 3 years; Max = 16 for N= 943 4 year olds
143	Behavior Problems (based on multiple scales)	NA	amalgamation of Social Competence and SDQ)	Composite score	RA (caregiver)	NR	-0.01	0.77	-1.2	2.7
143	Behavioral competence (based on multiple scales)	NA	amalgamation of Social Competence and SDQ)	Composite score	RA (caregiver)	NR	0.01	0.76	-3	1.4
150	Pencil tap test	NA	Pencil tapping task	Percentage of correct attempts	Trained data collectors	Inhibitory control was assessed using the pencil tap test (Smith-Donald, Raver,Hayes, & Richardson, 2007).; (Asks children to tap a pencil once when the assessor taps twice and vice versa)	0.64	0.33	0	1
150	Student-Teacher Relationship Scale (STRS)	Conflict	Questionnaire	5-point scale that yields 2 factors, closeness and conflict	teacher	15-item survey that teacher completes for each child in their classroom	1.8	0.92	1	5
150	Student-Teacher Relationship Scale (STRS)	Closeness	Questionnaire	5-point scale that yields 2 factors, closeness and conflict	teacher	15-item survey that teacher completes for each child in their classroom	4.49	0.58	1	5
151	Learning self-efficacy	NA	task followed by questions	scale	trained assessor	NA	NR	NR	NR	NR
151	SSIS	Externalizing Problems	teacher -report survey	scale	teacher	Gresham, F. M., & Elliott, S. N. (2008). Social Skills Improvement System: Rating scalesmanual. Minneapolis, MN: NCS Pearson.	NR	NR	NR	NR
151	SSIS	Internalizing Problems	teacher -report survey	scale	teacher	Gresham, F. M., & Elliott, S. N. (2008). Social Skills Improvement System: Rating scalesmanual. Minneapolis, MN: NCS Pearson.	NR	NR	NR	NR
151	SSIS	Social skills	teacher -report survey	scale	teacher	Gresham, F. M., & Elliott, S. N. (2008). Social Skills Improvement System: Rating scalesmanual. Minneapolis, MN: NCS Pearson.	NR	NR	NR	NR
155	Teacher Child Rating Scale - Social Competence	social competence	teacher -report survey	total score	assessor	Hightower et al., 1986; Scores from Hightower as well as 3 direct assessments were standardized to all reporting of effect sizes	nr	NR	NR	NR
161	Teacher-Child Rating Scale (TCRS) Competence	Competence	20-item teacher report	mean score	teacher	Hightower et al., 1986	3.56	0.77	NR	NR
161	Teacher-Child Rating Scale (TCRS) Problem Behaviour	Problem Behaviour	18-items teacher report	mean scores	teacher	Hightower et al., 1986	1.57	0.61	NR	NR
162	TCRS Problem Behaviour	Problem Behaviour	teacher -report survey	mean of 18 items, score on 1-5 likert scale	teacher		1.49	0.55	NR	NR
162	TCRS Social skills	Social Skills	teacher -report survey	mean of 20 items, scored on 1-5 likert scale	teacher		3.56	0.77	NR	NR
163	Pencil Tapping Task	na	correct number of trials	total score (0 to 16)	assessors	Diamond & Taylor, 1996; asked to tap twice if evaluator tapped once and vice versa	11.65	5.35	0	16
164	Adaptive Social Behavior Inventory	Prosocial Behaviour	22 out of 30 items used	total score based on 22 of the 30 questions	teacher	alpha- 0.81-0.91	55.89	7.49	NR	NR
102b	Teacher-Child Rating Scale (TCRS)	Social Competence	NR	mean of 20 item ranging from 1 to 5	teacher	Collected in the fall and spring, spring scores used for cor and for linear/quadratic analyses they did not report	3.6	0.8	NR	NR
102b	Teacher-Child Rating Scale (TCRS)	Behaviour Problems	NR	mean of 18 items ranging from 1 to 5	teacher	Collected in the fall and spring, spring scores used for cor and for linear/quadratic analyses they did not report	1.5	0.6	NR	NR
129b	Teacher-Child Rating Scale (TCRS)	Problem Behaviour	Observation	Raw	NR	6 items, Alpha = .92	Mean = 1.57 for N = 2634	SD = 0.75 for N = 2634	NR	NR
129b	Teacher-Child Rating Scale (TCRS)	Social Skills	Observation	Raw	NR	Alpha = .95	Mean = 3.64 for N = 2644	SD = 0.77 for N = 2644	NR	NR

## Sheet: Study Results
Study_ID	Author_Short	Sample	Overlapping Samples	Outcome_Var Extracted	Outcome_Var_Short Form	Outcome_Categ	Informant	Outcome_Lev	Quality_Categ	Quality_Var	Q_Mscale	Quality_Lev	N_Reported	N_Adjusted based on analyses/estimates by analyses	N_Children	Statistic	Value	Significance	Analyses_Level	Multiple Analyses (model/sample)	Covariates	Peer_Reviewed	Covariates	Gain_score_used	Notes
5	Burchinal 2008		A	WJ Applied Problems	WJ - Applied Problems	COG+MATH / MATH	RA	Individual	CLASS	CLASS: Instructional Climate Concept Development and Quality of Feedback)	Mean Score	Individual?	~642	642	642	Pearson Correlation	0.06	NS	Child	Pearson's Correlation	none	Yes	0	NO
5	Burchinal 2008		A	Academic Rating Scale - Langauge/Literacy	ARS - Language/Literacy	LANG	Teacher	Individual	CLASS	CLASS: Instructional Climate Concept Development and Quality of Feedback)	Mean Score	Individual?	~733	733	733	Pearson Correlation	0.05	NS	Child	Pearson's Correlation	none	Yes	0	NO
5	Burchinal 2008		A	Oral & Written Language Scales - Oral Expression Scale	OWLS - Oral Expression Scale	LANG	RA	Individual	CLASS	CLASS: Instructional Climate Concept Development and Quality of Feedback)	Mean Score	Individual?	~642	642	642	Pearson Correlation	0.04	NS	Child	Pearson's Correlation	none	Yes	0	NO
5	Burchinal 2008		A	PPVT Receptive Language	Peabody Picture Vocabulary Test	LANG	RA	Individual	CLASS	CLASS: Instructional Climate Concept Development and Quality of Feedback)	Mean Score	Individual?	~654	654	654	Pearson Correlation	0.03	NS	Child	Pearson's Correlation	none	Yes	0	NO
5	Burchinal 2008		A	Teacher Child Rating Scale - Social Competence	TCRS - Social Competence	SOC/EMO: Pos Beh	Teacher	Individual	CLASS	CLASS: Instructional Climate Concept Development and Quality of Feedback)	Mean Score	Individual?	~743	743	743	Pearson Correlation	0.07	NS	Child	Pearson's Correlation	none	Yes	0	NO
5	Burchinal 2008		A	Teacher Child Rating Scale - Behavior Problems	TCRS - Behavior Problems	SOC/EMO: Prob Beh	Teacher	Individual	CLASS	CLASS: Instructional Climate Concept Development and Quality of Feedback)	Mean Score	Individual?	~742	742	742	Pearson Correlation	-0.04	NS	Child	Pearson's Correlation	none	Yes	0	NO
12	Early 2006		A	Identifying Colors	Identifying Colors	COG	RA	Child	CLASS	CLASS: Emotional Climate (Positive Climate, Negative Climate (reversed), Teacher Sensitivity, Over-control (reversed), and Behavior Management)	Mean Score	child	807	807	807	Pearson correlation	0.04	NS	Child	Pearson's Correlation	none	Yes	0	NO
12	Early 2006		A	Identifying Numbers	Identifying Numbers	COG+MATH / MATH	RA	Child	CLASS	CLASS: Emotional Climate (Positive Climate, Negative Climate (reversed), Teacher Sensitivity, Over-control (reversed), and Behavior Management)	Mean Score	child	807	807	807	Pearson correlation	0.08	0.05	Child	Pearson's Correlation	none	Yes	0	NO
12	Early 2006		A	WJ-III ACH Applied Problems	WJ - Applied Problems	COG+MATH / MATH	RA	Child	CLASS	CLASS: Emotional Climate (Positive Climate, Negative Climate (reversed), Teacher Sensitivity, Over-control (reversed), and Behavior Management)	Mean Score	child	804	804	804	Pearson correlation	0.09	0.01	Child	Pearson's Correlation	none	Yes	0	NO
12	Early 2006		A	Identifying Letters	Identifying Letters	LANG	RA	Child	CLASS	CLASS: Emotional Climate (Positive Climate, Negative Climate (reversed), Teacher Sensitivity, Over-control (reversed), and Behavior Management)	Mean Score	child	807	807	807	Pearson correlation	0.1	0.01	Child	Pearson's Correlation	none	Yes	0	NO
12	Early 2006		A	Oral & Written Language Scales - Oral Expression Scale	OWLS - Oral Expression Scale	LANG	RA	Child	CLASS	CLASS: Emotional Climate (Positive Climate, Negative Climate (reversed), Teacher Sensitivity, Over-control (reversed), and Behavior Management)	Mean Score	child	804	804	804	Pearson correlation	0.13	0.001	Child	Pearson's Correlation	none	Yes	0	NO
12	Early 2006		A	PPVT-III	Peabody Picture Vocabulary Test	LANG	RA	Child	CLASS	CLASS: Emotional Climate (Positive Climate, Negative Climate (reversed), Teacher Sensitivity, Over-control (reversed), and Behavior Management)	Mean Score	child	809	809	809	Pearson correlation	0.18	0.001	Child	Pearson's Correlation	none	Yes	0	NO
12	Early 2006		A	WJ-III ACH Rhyming	WJ - Rhyming	LANG	RA	Child	CLASS	CLASS: Emotional Climate (Positive Climate, Negative Climate (reversed), Teacher Sensitivity, Over-control (reversed), and Behavior Management)	Mean Score	child	806	806	806	Pearson correlation	0.09	0.01	Child	Pearson's Correlation	none	Yes	0	NO
12	Early 2006		A	Identifying Colors	Identifying Colors	COG	RA	Child	CLASS	CLASS: Instructional Climate Concept Development and Quality of Feedback)	Mean Score	child	807	807	807	Pearson correlation	0.04	NS	Child	Pearson's Correlation	none	Yes	0	NO
12	Early 2006		A	Identifying Numbers	Identifying Numbers	COG+MATH / MATH	RA	Child	CLASS	CLASS: Instructional Climate Concept Development and Quality of Feedback)	Mean Score	child	807	807	807	Pearson correlation	0.07	0.05	Child	Pearson's Correlation	none	Yes	0	NO
12	Early 2006		A	WJ-III ACH Applied Problems	WJ - Applied Problems	COG+MATH / MATH	RA	Child	CLASS	CLASS: Instructional Climate Concept Development and Quality of Feedback)	Mean Score	child	804	804	804	Pearson correlation	0.08	0.05	Child	Pearson's Correlation	none	Yes	0	NO
12	Early 2006		A	Identifying Letters	Identifying Letters	LANG	RA	Child	CLASS	CLASS: Instructional Climate Concept Development and Quality of Feedback)	Mean Score	child	807	807	807	Pearson correlation	0.07	0.05	Child	Pearson's Correlation	none	Yes	0	NO
12	Early 2006		A	Oral & Written Language Scales - Oral Expression Scale	OWLS - Oral Expression Scale	LANG	RA	Child	CLASS	CLASS: Instructional Climate Concept Development and Quality of Feedback)	Mean Score	child	804	804	804	Pearson correlation	0.09	0.01	Child	Pearson's Correlation	none	Yes	0	NO
12	Early 2006		A	PPVT-III	Peabody Picture Vocabulary Test	LANG	RA	Child	CLASS	CLASS: Instructional Climate Concept Development and Quality of Feedback)	Mean Score	child	809	809	809	Pearson correlation	0.11	0.001	Child	Pearson's Correlation	none	Yes	0	NO
12	Early 2006		A	WJ-III ACH Rhyming	WJ - Rhyming	LANG	RA	Child	CLASS	CLASS: Instructional Climate Concept Development and Quality of Feedback)	Mean Score	child	806	806	806	Pearson correlation	0.09	0.01	Child	Pearson's Correlation	none	Yes	0	NO
21	Howes 2008		A	WJ-ACH Applied Problems	WJ - Applied Problems	COG+MATH / MATH	RA	Child	CLASS	CLASS: Emotional Climate (Positive Climate, Negative Climate (reversed), Teacher Sensitivity, Over-control (reversed), and Behavior Management)	Mean Score	NR	1787	1787	1787	B	0.43	NS	Child	Model 2: Quality variables individual	Covariates: child/family level - state, gender, child age at fall assessment, ethnicity, maternal education, poverty, number of people in the household; classroom level - teacher education (BA), ratios, in/out school, full/part-day, T-C relationship, CLASS Instructional Climate, ECERS-R Provisions for Learning for learning, ECERS-R Interactions	Yes	15	YES
21	Howes 2008		A	WJ-ACH Applied Problems	WJ - Applied Problems	COG+MATH / MATH	RA	Child	CLASS	CLASS: Emotional Climate (Positive Climate, Negative Climate (reversed), Teacher Sensitivity, Over-control (reversed), and Behavior Management)	Mean Score	NR	1787	1787	1787	SE	0.41	NS	Child	Model 2: Quality variables individual	Covariates: child/family level - state, gender, child age at fall assessment, ethnicity, maternal education, poverty, number of people in the household; classroom level - teacher education (BA), ratios, in/out school, full/part-day, T-C relationship, CLASS Instructional Climate, ECERS-R Provisions for Learning for learning, ECERS-R Interactions	Yes	15	YES
21	Howes 2008		A	Academic Rating Scale - Langauge/Literacy	ARS - Language/Literacy	LANG	Teacher	Child	CLASS	CLASS: Emotional Climate (Positive Climate, Negative Climate (reversed), Teacher Sensitivity, Over-control (reversed), and Behavior Management)	Mean Score	NR	1824	1824	1824	B	-0.02	NS	Child	Model 2: Quality variables individual	Covariates: child/family level - state, gender, child age at fall assessment, ethnicity, maternal education, poverty, number of people in the household; classroom level - teacher education (BA), ratios, in/out school, full/part-day, T-C relationship, CLASS Instructional Climate, ECERS-R Provisions for Learning for learning, ECERS-R Interactions	Yes	15	YES
21	Howes 2008		A	Academic Rating Scale - Langauge/Literacy	ARS - Language/Literacy	LANG	Teacher	Child	CLASS	CLASS: Emotional Climate (Positive Climate, Negative Climate (reversed), Teacher Sensitivity, Over-control (reversed), and Behavior Management)	Mean Score	NR	1824	1824	1824	SE	0.05	NS	Child	Model 2: Quality variables individual	Covariates: child/family level - state, gender, child age at fall assessment, ethnicity, maternal education, poverty, number of people in the household; classroom level - teacher education (BA), ratios, in/out school, full/part-day, T-C relationship, CLASS Instructional Climate, ECERS-R Provisions for Learning for learning, ECERS-R Interactions	Yes	15	YES
21	Howes 2008		A	Naming Letters	Identifying Letters (Naming Letters)	LANG	RA	Child	CLASS	CLASS: Emotional Climate (Positive Climate, Negative Climate (reversed), Teacher Sensitivity, Over-control (reversed), and Behavior Management)	Mean Score	NR	1803	1803	1803	B	0.47	NS	Child	Model 2: Quality variables individual	Covariates: child/family level - state, gender, child age at fall assessment, ethnicity, maternal education, poverty, number of people in the household; classroom level - teacher education (BA), ratios, in/out school, full/part-day, T-C relationship, CLASS Instructional Climate, ECERS-R Provisions for Learning for learning, ECERS-R Interactions	Yes	15	YES
21	Howes 2008		A	Naming Letters	Identifying Letters (Naming Letters)	LANG	RA	Child	CLASS	CLASS: Emotional Climate (Positive Climate, Negative Climate (reversed), Teacher Sensitivity, Over-control (reversed), and Behavior Management)	Mean Score	NR	1803	1803	1803	SE	0.27	NS	Child	Model 2: Quality variables individual	Covariates: child/family level - state, gender, child age at fall assessment, ethnicity, maternal education, poverty, number of people in the household; classroom level - teacher education (BA), ratios, in/out school, full/part-day, T-C relationship, CLASS Instructional Climate, ECERS-R Provisions for Learning for learning, ECERS-R Interactions	Yes	15	YES
21	Howes 2008		A	Oral & Written Language Scales - Oral Expression Scale	OWLS - Oral Expression Scale	LANG	RA	Child	CLASS	CLASS: Emotional Climate (Positive Climate, Negative Climate (reversed), Teacher Sensitivity, Over-control (reversed), and Behavior Management)	Mean Score	NR	1790	1790	1790	B	0.63	NS	Child	Model 2: Quality variables individual	Covariates: child/family level - state, gender, child age at fall assessment, ethnicity, maternal education, poverty, number of people in the household; classroom level - teacher education (BA), ratios, in/out school, full/part-day, T-C relationship, CLASS Instructional Climate, ECERS-R Provisions for Learning for learning, ECERS-R Interactions	Yes	15	YES
21	Howes 2008		A	Oral & Written Language Scales - Oral Expression Scale	OWLS - Oral Expression Scale	LANG	RA	Child	CLASS	CLASS: Emotional Climate (Positive Climate, Negative Climate (reversed), Teacher Sensitivity, Over-control (reversed), and Behavior Management)	Mean Score	NR	1790	1790	1790	SE	0.34	NS	Child	Model 2: Quality variables individual	Covariates: child/family level - state, gender, child age at fall assessment, ethnicity, maternal education, poverty, number of people in the household; classroom level - teacher education (BA), ratios, in/out school, full/part-day, T-C relationship, CLASS Instructional Climate, ECERS-R Provisions for Learning for learning, ECERS-R Interactions	Yes	15	YES
21	Howes 2008		A	PPVT Receptive Language	Peabody Picture Vocabulary Test	LANG	RA	Child	CLASS	CLASS: Emotional Climate (Positive Climate, Negative Climate (reversed), Teacher Sensitivity, Over-control (reversed), and Behavior Management)	Mean Score	NR	1960	1960	1960	B	0.61	NS	Child	Model 2: Quality variables individual	Covariates: child/family level - state, gender, child age at fall assessment, ethnicity, maternal education, poverty, number of people in the household; classroom level - teacher education (BA), ratios, in/out school, full/part-day, T-C relationship, CLASS Instructional Climate, ECERS-R Provisions for Learning for learning, ECERS-R Interactions	Yes	15	YES
21	Howes 2008		A	PPVT Receptive Language	Peabody Picture Vocabulary Test	LANG	RA	Child	CLASS	CLASS: Emotional Climate (Positive Climate, Negative Climate (reversed), Teacher Sensitivity, Over-control (reversed), and Behavior Management)	Mean Score	NR	1960	1960	1960	SE	0.38	NS	Child	Model 2: Quality variables individual	Covariates: child/family level - state, gender, child age at fall assessment, ethnicity, maternal education, poverty, number of people in the household; classroom level - teacher education (BA), ratios, in/out school, full/part-day, T-C relationship, CLASS Instructional Climate, ECERS-R Provisions for Learning for learning, ECERS-R Interactions	Yes	15	YES
21	Howes 2008		A	Social Skills and Behavior Problems Scale - Social Competence	SSPBS -Social Competence	SOC/EMO: Pos Beh	Teacher	Child	CLASS	CLASS: Emotional Climate (Positive Climate, Negative Climate (reversed), Teacher Sensitivity, Over-control (reversed), and Behavior Management)	Mean Score	NR	2044	2044	2044	B	0	NS	Child	Model 2: Quality variables individual	Covariates: child/family level - state, gender, child age at fall assessment, ethnicity, maternal education, poverty, number of people in the household; classroom level - teacher education (BA), ratios, in/out school, full/part-day, T-C relationship, CLASS Instructional Climate, ECERS-R Provisions for Learning for learning, ECERS-R Interactions	Yes	15	YES
21	Howes 2008		A	Social Skills and Behavior Problems Scale - Social Competence	SSPBS -Social Competence	SOC/EMO: Pos Beh	Teacher	Child	CLASS	CLASS: Emotional Climate (Positive Climate, Negative Climate (reversed), Teacher Sensitivity, Over-control (reversed), and Behavior Management)	Mean Score	NR	2044	2044	2044	SE	0.02	NS	Child	Model 2: Quality variables individual	Covariates: child/family level - state, gender, child age at fall assessment, ethnicity, maternal education, poverty, number of people in the household; classroom level - teacher education (BA), ratios, in/out school, full/part-day, T-C relationship, CLASS Instructional Climate, ECERS-R Provisions for Learning for learning, ECERS-R Interactions	Yes	15	YES
21	Howes 2008		A	Social Skills and Behavior Problems Scale - Behavior Problems	SSPBS - Behavior Problems	SOC/EMO: Prob Beh	Teacher	Child	CLASS	CLASS: Emotional Climate (Positive Climate, Negative Climate (reversed), Teacher Sensitivity, Over-control (reversed), and Behavior Management)	Mean Score	NR	2042	2042	2042	B	-0.03	NS	Child	Model 2: Quality variables individual	Covariates: child/family level - state, gender, child age at fall assessment, ethnicity, maternal education, poverty, number of people in the household; classroom level - teacher education (BA), ratios, in/out school, full/part-day, T-C relationship, CLASS Instructional Climate, ECERS-R Provisions for Learning for learning, ECERS-R Interactions	Yes	15	YES
21	Howes 2008		A	Social Skills and Behavior Problems Scale - Behavior Problems	SSPBS - Behavior Problems	SOC/EMO: Prob Beh	Teacher	Child	CLASS	CLASS: Emotional Climate (Positive Climate, Negative Climate (reversed), Teacher Sensitivity, Over-control (reversed), and Behavior Management)	Mean Score	NR	2042	2042	2042	SE	0.02	NS	Child	Model 2: Quality variables individual	Covariates: child/family level - state, gender, child age at fall assessment, ethnicity, maternal education, poverty, number of people in the household; classroom level - teacher education (BA), ratios, in/out school, full/part-day, T-C relationship, CLASS Instructional Climate, ECERS-R Provisions for Learning for learning, ECERS-R Interactions	Yes	15	YES
21	Howes 2008		A	WJ-ACH Applied Problems	WJ - Applied Problems	COG+MATH / MATH	RA	NR	CLASS	CLASS: Emotional Climate (Positive Climate, Negative Climate (reversed), Teacher Sensitivity, Over-control (reversed), and Behavior Management)	Mean Score	NR	NR	1787	1787	Pearson Correlation	-0.03	NS	Child	Pearson's Correlation	none	Yes	0	YES
21	Howes 2008		A	Academic Rating Scale - Langauge/Literacy	ARS - Language/Literacy	LANG	Teacher	NR	CLASS	CLASS: Emotional Climate (Positive Climate, Negative Climate (reversed), Teacher Sensitivity, Over-control (reversed), and Behavior Management)	Mean Score	NR	NR	1824	1824	Pearson Correlation	0.02	NS	Child	Pearson's Correlation	none	Yes	0	YES
21	Howes 2008		A	Naming Letters	Identifying Letters (Naming Letters)	LANG	RA	NR	CLASS	CLASS: Emotional Climate (Positive Climate, Negative Climate (reversed), Teacher Sensitivity, Over-control (reversed), and Behavior Management)	Mean Score	NR	NR	1803	1803	Pearson Correlation	0.02	NS	Child	Pearson's Correlation	none	Yes	0	YES
21	Howes 2008		A	Oral & Written Language Scales - Oral Expression Scale	OWLS - Oral Expression Scale	LANG	RA	NR	CLASS	CLASS: Emotional Climate (Positive Climate, Negative Climate (reversed), Teacher Sensitivity, Over-control (reversed), and Behavior Management)	Mean Score	NR	NR	1790	1790	Pearson Correlation	0.01	NS	Child	Pearson's Correlation	none	Yes	0	YES
21	Howes 2008		A	PPVT Receptive Language	Peabody Picture Vocabulary Test	LANG	RA	NR	CLASS	CLASS: Emotional Climate (Positive Climate, Negative Climate (reversed), Teacher Sensitivity, Over-control (reversed), and Behavior Management)	Mean Score	NR	NR	1960	1960	Pearson Correlation	0.01	NS	Child	Pearson's Correlation	none	Yes	0	YES
21	Howes 2008		A	Social Skills and Behavior Problems Scale - Social Competence	SSPBS -Social Competence	SOC/EMO: Pos Beh	Teacher	NR	CLASS	CLASS: Emotional Climate (Positive Climate, Negative Climate (reversed), Teacher Sensitivity, Over-control (reversed), and Behavior Management)	Mean Score	NR	NR	2044	2044	Pearson Correlation	0.01	NS	Child	Pearson's Correlation	none	Yes	0	YES
21	Howes 2008		A	Social Skills and Behavior Problems Scale - Behavior Problems	SSPBS - Behavior Problems	SOC/EMO: Prob Beh	Teacher	NR	CLASS	CLASS: Emotional Climate (Positive Climate, Negative Climate (reversed), Teacher Sensitivity, Over-control (reversed), and Behavior Management)	Mean Score	NR	NR	2042	2042	Pearson Correlation	-0.02	NS	Child	Pearson's Correlation	none	Yes	0	YES
21	Howes 2008		A	WJ-ACH Applied Problems	WJ - Applied Problems	COG+MATH / MATH	RA	Child	CLASS	CLASS: Instructional Climate Concept Development and Quality of Feedback)	Mean Score	NR	1787	1787	1787	B	0.39	NS	Child	Model 2: Quality variables individual	Covariates: child/family level - state, gender, child age at fall assessment, ethnicity, maternal education, poverty, number of people in the household; classroom level - teacher education (BA), ratios, in/out school, full/part-day, T-C relationship, CLASS Emotional Climate, ECERS-R Provisions for Learning for learning, ECERS-R Interactions	Yes	15	YES
21	Howes 2008		A	WJ-ACH Applied Problems	WJ - Applied Problems	COG+MATH / MATH	RA	Child	CLASS	CLASS: Instructional Climate Concept Development and Quality of Feedback)	Mean Score	NR	1787	1787	1787	SE	0.35	NS	Child	Model 2: Quality variables individual	Covariates: child/family level - state, gender, child age at fall assessment, ethnicity, maternal education, poverty, number of people in the household; classroom level - teacher education (BA), ratios, in/out school, full/part-day, T-C relationship, CLASS Emotional Climate, ECERS-R Provisions for Learning for learning, ECERS-R Interactions	Yes	15	YES
21	Howes 2008		A	Academic Rating Scale - Langauge/Literacy	ARS - Language/Literacy	LANG	Teacher	Child	CLASS	CLASS: Instructional Climate Concept Development and Quality of Feedback)	Mean Score	NR	1824	1824	1824	B	0.1	0.01	Child	Model 2: Quality variables individual	Covariates: child/family level - state, gender, child age at fall assessment, ethnicity, maternal education, poverty, number of people in the household; classroom level - teacher education (BA), ratios, in/out school, full/part-day, T-C relationship, CLASS Emotional Climate, ECERS-R Provisions for Learning for learning, ECERS-R Interactions	Yes	15	YES
21	Howes 2008		A	Academic Rating Scale - Langauge/Literacy	ARS - Language/Literacy	LANG	Teacher	Child	CLASS	CLASS: Instructional Climate Concept Development and Quality of Feedback)	Mean Score	NR	1824	1824	1824	SE	0.03	0.01	Child	Model 2: Quality variables individual	Covariates: child/family level - state, gender, child age at fall assessment, ethnicity, maternal education, poverty, number of people in the household; classroom level - teacher education (BA), ratios, in/out school, full/part-day, T-C relationship, CLASS Emotional Climate, ECERS-R Provisions for Learning for learning, ECERS-R Interactions	Yes	15	YES
21	Howes 2008		A	Naming Letters	Identifying Letters (Naming Letters)	LANG	RA	Child	CLASS	CLASS: Instructional Climate Concept Development and Quality of Feedback)	Mean Score	NR	1803	1803	1803	B	0.37	NS	Child	Model 2: Quality variables individual	Covariates: child/family level - state, gender, child age at fall assessment, ethnicity, maternal education, poverty, number of people in the household; classroom level - teacher education (BA), ratios, in/out school, full/part-day, T-C relationship, CLASS Emotional Climate, ECERS-R Provisions for Learning for learning, ECERS-R Interactions	Yes	15	YES
21	Howes 2008		A	Naming Letters	Identifying Letters (Naming Letters)	LANG	RA	Child	CLASS	CLASS: Instructional Climate Concept Development and Quality of Feedback)	Mean Score	NR	1803	1803	1803	SE	0.23	NS	Child	Model 2: Quality variables individual	Covariates: child/family level - state, gender, child age at fall assessment, ethnicity, maternal education, poverty, number of people in the household; classroom level - teacher education (BA), ratios, in/out school, full/part-day, T-C relationship, CLASS Emotional Climate, ECERS-R Provisions for Learning for learning, ECERS-R Interactions	Yes	15	YES
21	Howes 2008		A	Oral & Written Language Scales - Oral Expression Scale	OWLS - Oral Expression Scale	LANG	RA	Child	CLASS	CLASS: Instructional Climate Concept Development and Quality of Feedback)	Mean Score	NR	1790	1790	1790	B	0.71	0.05	Child	Model 2: Quality variables individual	Covariates: child/family level - state, gender, child age at fall assessment, ethnicity, maternal education, poverty, number of people in the household; classroom level - teacher education (BA), ratios, in/out school, full/part-day, T-C relationship, CLASS Emotional Climate, ECERS-R Provisions for Learning for learning, ECERS-R Interactions	Yes	15	YES
21	Howes 2008		A	Oral & Written Language Scales - Oral Expression Scale	OWLS - Oral Expression Scale	LANG	RA	Child	CLASS	CLASS: Instructional Climate Concept Development and Quality of Feedback)	Mean Score	NR	1790	1790	1790	SE	0.29	0.05	Child	Model 2: Quality variables individual	Covariates: child/family level - state, gender, child age at fall assessment, ethnicity, maternal education, poverty, number of people in the household; classroom level - teacher education (BA), ratios, in/out school, full/part-day, T-C relationship, CLASS Emotional Climate, ECERS-R Provisions for Learning for learning, ECERS-R Interactions	Yes	15	YES
21	Howes 2008		A	PPVT Receptive Language	Peabody Picture Vocabulary Test	LANG	RA	Child	CLASS	CLASS: Instructional Climate Concept Development and Quality of Feedback)	Mean Score	NR	1960	1960	1960	B	0.73	0.05	Child	Model 2: Quality variables individual	Covariates: child/family level - state, gender, child age at fall assessment, ethnicity, maternal education, poverty, number of people in the household; classroom level - teacher education (BA), ratios, in/out school, full/part-day, T-C relationship, CLASS Emotional Climate, ECERS-R Provisions for Learning for learning, ECERS-R Interactions	Yes	15	YES
21	Howes 2008		A	PPVT Receptive Language	Peabody Picture Vocabulary Test	LANG	RA	Child	CLASS	CLASS: Instructional Climate Concept Development and Quality of Feedback)	Mean Score	NR	1960	1960	1960	SE	0.32	0.05	Child	Model 2: Quality variables individual	Covariates: child/family level - state, gender, child age at fall assessment, ethnicity, maternal education, poverty, number of people in the household; classroom level - teacher education (BA), ratios, in/out school, full/part-day, T-C relationship, CLASS Emotional Climate, ECERS-R Provisions for Learning for learning, ECERS-R Interactions	Yes	15	YES
21	Howes 2008		A	Social Skills and Behavior Problems Scale - Social Competence	SSPBS -Social Competence	SOC/EMO: Pos Beh	Teacher	Child	CLASS	CLASS: Instructional Climate Concept Development and Quality of Feedback)	Mean Score	NR	2044	2044	2044	B	0.01	NS	Child	Model 2: Quality variables individual	Covariates: child/family level - state, gender, child age at fall assessment, ethnicity, maternal education, poverty, number of people in the household; classroom level - teacher education (BA), ratios, in/out school, full/part-day, T-C relationship, CLASS Emotional Climate, ECERS-R Provisions for Learning for learning, ECERS-R Interactions	Yes	15	YES
21	Howes 2008		A	Social Skills and Behavior Problems Scale - Social Competence	SSPBS -Social Competence	SOC/EMO: Pos Beh	Teacher	Child	CLASS	CLASS: Instructional Climate Concept Development and Quality of Feedback)	Mean Score	NR	2044	2044	2044	SE	0.02	NS	Child	Model 2: Quality variables individual	Covariates: child/family level - state, gender, child age at fall assessment, ethnicity, maternal education, poverty, number of people in the household; classroom level - teacher education (BA), ratios, in/out school, full/part-day, T-C relationship, CLASS Emotional Climate, ECERS-R Provisions for Learning for learning, ECERS-R Interactions	Yes	15	YES
21	Howes 2008		A	Social Skills and Behavior Problems Scale - Behavior Problems	SSPBS - Behavior Problems	SOC/EMO: Prob Beh	Teacher	Child	CLASS	CLASS: Instructional Climate Concept Development and Quality of Feedback)	Mean Score	NR	2042	2042	2042	B	-0.00	NS	Child	Model 2: Quality variables individual	Covariates: child/family level - state, gender, child age at fall assessment, ethnicity, maternal education, poverty, number of people in the household; classroom level - teacher education (BA), ratios, in/out school, full/part-day, T-C relationship, CLASS Emotional Climate, ECERS-R Provisions for Learning for learning, ECERS-R Interactions	Yes	15	YES
21	Howes 2008		A	Social Skills and Behavior Problems Scale - Behavior Problems	SSPBS - Behavior Problems	SOC/EMO: Prob Beh	Teacher	Child	CLASS	CLASS: Instructional Climate Concept Development and Quality of Feedback)	Mean Score	NR	2042	2042	2042	SE	0.01	NS	Child	Model 2: Quality variables individual	Covariates: child/family level - state, gender, child age at fall assessment, ethnicity, maternal education, poverty, number of people in the household; classroom level - teacher education (BA), ratios, in/out school, full/part-day, T-C relationship, CLASS Emotional Climate, ECERS-R Provisions for Learning for learning, ECERS-R Interactions	Yes	15	YES
21	Howes 2008		A	WJ-ACH Applied Problems	WJ - Applied Problems	COG+MATH / MATH	RA	NR	CLASS	CLASS: Instructional Climate Concept Development and Quality of Feedback)	Mean Score	NR	NR	2044	2044	Pearson Correlation	-0.00	NS	Child	Pearson's Correlation	none	Yes	0	YES
21	Howes 2008		A	Academic Rating Scale - Langauge/Literacy	ARS - Language/Literacy	LANG	Teacher	NR	CLASS	CLASS: Instructional Climate Concept Development and Quality of Feedback)	Mean Score	NR	NR	1824	1824	Pearson Correlation	0.05	0.05	Child	Pearson's Correlation	none	Yes	0	YES
21	Howes 2008		A	Naming Letters	Identifying Letters (Naming Letters)	LANG	RA	NR	CLASS	CLASS: Instructional Climate Concept Development and Quality of Feedback)	Mean Score	NR	NR	1803	1803	Pearson Correlation	-0.03	NS	Child	Pearson's Correlation	none	Yes	0	YES
21	Howes 2008		A	Oral & Written Language Scales - Oral Expression Scale	OWLS - Oral Expression Scale	LANG	RA	NR	CLASS	CLASS: Instructional Climate Concept Development and Quality of Feedback)	Mean Score	NR	NR	1790	1790	Pearson Correlation	0.05	0.05	Child	Pearson's Correlation	none	Yes	0	YES
21	Howes 2008		A	PPVT Receptive Language	Peabody Picture Vocabulary Test	LANG	RA	NR	CLASS	CLASS: Instructional Climate Concept Development and Quality of Feedback)	Mean Score	NR	NR	1960	1960	Pearson Correlation	0.02	NS	Child	Pearson's Correlation	none	Yes	0	YES
21	Howes 2008		A	Social Skills and Behavior Problems Scale - Social Competence	SSPBS -Social Competence	SOC/EMO: Pos Beh	Teacher	NR	CLASS	CLASS: Instructional Climate Concept Development and Quality of Feedback)	Mean Score	NR	NR	2044	2044	Pearson Correlation	0.05	0.05	Child	Pearson's Correlation	none	Yes	0	YES
21	Howes 2008		A	Social Skills and Behavior Problems Scale - Behavior Problems	SSPBS - Behavior Problems	SOC/EMO: Prob Beh	Teacher	NR	CLASS	CLASS: Instructional Climate Concept Development and Quality of Feedback)	Mean Score	NR	NR	2042	2042	Pearson Correlation	-0.04	NS	Child	Pearson's Correlation	none	Yes	0	YES
29	Mashburn, Pianta 2008		A	WJ-III ACH: Applied Problems	WJ - Applied Problems	COG+MATH / MATH	RA	Child	CLASS	CLASS: Emotional Climate (Positive Climate, Negative Climate (reversed), Teacher Sensitivity, Over-control (reversed), and Behavior Management)	Mean Score	Classroom	2439	2439	2439	B	0.4	NS	Child	Model 5: Teacher – child interactions	Covariates: pretest scores, gender, ethnicity, mother’s education, poverty, state, CLASS Instructional Climate	Yes	7	No, but controlled for pretest score
29	Mashburn, Pianta 2008		A	WJ-III ACH: Applied Problems	WJ - Applied Problems	COG+MATH / MATH	RA	Child	CLASS	CLASS: Emotional Climate (Positive Climate, Negative Climate (reversed), Teacher Sensitivity, Over-control (reversed), and Behavior Management)	Mean Score	Classroom	2439	2439	2439	SE	0.36	NS	Child	Model 5: Teacher – child interactions	Covariates: pretest scores, gender, ethnicity, mother’s education, poverty, state, CLASS Instructional Climate	Yes	7	No, but controlled for pretest score
29	Mashburn, Pianta 2008		A	Letter-Naming Test	Identifying Letters (Letter-Naming Test)	LANG	RA	Child	CLASS	CLASS: Emotional Climate (Positive Climate, Negative Climate (reversed), Teacher Sensitivity, Over-control (reversed), and Behavior Management)	Mean Score	Classroom	2439	2439	2439	B	0.12	NS	Child	Model 5: Teacher – child interactions	Covariates: pretest scores, gender, ethnicity, mother’s education, poverty, state, CLASS Instructional Climate	Yes	7	No, but controlled for pretest score
29	Mashburn, Pianta 2008		A	Letter-Naming Test	Identifying Letters (Letter-Naming Test)	LANG	RA	Child	CLASS	CLASS: Emotional Climate (Positive Climate, Negative Climate (reversed), Teacher Sensitivity, Over-control (reversed), and Behavior Management)	Mean Score	Classroom	2439	2439	2439	SE	0.25	NS	Child	Model 5: Teacher – child interactions	Covariates: pretest scores, gender, ethnicity, mother’s education, poverty, state, CLASS Instructional Climate	Yes	7	No, but controlled for pretest score
29	Mashburn, Pianta 2008		A	Oral & Written Language Scales - Oral Expression Scale	OWLS - Oral Expression Scale	LANG	RA	Child	CLASS	CLASS: Emotional Climate (Positive Climate, Negative Climate (reversed), Teacher Sensitivity, Over-control (reversed), and Behavior Management)	Mean Score	Classroom	2439	2439	2439	B	0.21	NS	Child	Model 5: Teacher – child interactions	Covariates: pretest scores, gender, ethnicity, mother’s education, poverty, state, CLASS Instructional Climate	Yes	7	No, but controlled for pretest score
29	Mashburn, Pianta 2008		A	Oral & Written Language Scales - Oral Expression Scale	OWLS - Oral Expression Scale	LANG	RA	Child	CLASS	CLASS: Emotional Climate (Positive Climate, Negative Climate (reversed), Teacher Sensitivity, Over-control (reversed), and Behavior Management)	Mean Score	Classroom	2439	2439	2439	SE	0.32	NS	Child	Model 5: Teacher – child interactions	Covariates: pretest scores, gender, ethnicity, mother’s education, poverty, state, CLASS Instructional Climate	Yes	7	No, but controlled for pretest score
29	Mashburn, Pianta 2008		A	PPVT-III	Peabody Picture Vocabulary Test	LANG	RA	Child	CLASS	CLASS: Emotional Climate (Positive Climate, Negative Climate (reversed), Teacher Sensitivity, Over-control (reversed), and Behavior Management)	Mean Score	Classroom	2439	2439	2439	B	0.23	NS	Child	Model 5: Teacher – child interactions	Covariates: pretest scores, gender, ethnicity, mother’s education, poverty, state, CLASS Instructional Climate	Yes	7	No, but controlled for pretest score
29	Mashburn, Pianta 2008		A	PPVT-III	Peabody Picture Vocabulary Test	LANG	RA	Child	CLASS	CLASS: Emotional Climate (Positive Climate, Negative Climate (reversed), Teacher Sensitivity, Over-control (reversed), and Behavior Management)	Mean Score	Classroom	2439	2439	2439	SE	0.32	NS	Child	Model 5: Teacher – child interactions	Covariates: pretest scores, gender, ethnicity, mother’s education, poverty, state, CLASS Instructional Climate	Yes	7	No, but controlled for pretest score
29	Mashburn, Pianta 2008		A	WJ-III ACH: Rhyming	WJ - Rhyming	LANG	RA	Child	CLASS	CLASS: Emotional Climate (Positive Climate, Negative Climate (reversed), Teacher Sensitivity, Over-control (reversed), and Behavior Management)	Mean Score	Classroom	2439	2439	2439	B	-0.08	NS	Child	Model 5: Teacher – child interactions	Covariates: pretest scores, gender, ethnicity, mother’s education, poverty, state, CLASS Instructional Climate	Yes	7	No, but controlled for pretest score
29	Mashburn, Pianta 2008		A	WJ-III ACH: Rhyming	WJ - Rhyming	LANG	RA	Child	CLASS	CLASS: Emotional Climate (Positive Climate, Negative Climate (reversed), Teacher Sensitivity, Over-control (reversed), and Behavior Management)	Mean Score	Classroom	2439	2439	2439	SE	0.12	NS	Child	Model 5: Teacher – child interactions	Covariates: pretest scores, gender, ethnicity, mother’s education, poverty, state, CLASS Instructional Climate	Yes	7	No, but controlled for pretest score
29	Mashburn, Pianta 2008		A	Teacher Child Rating Scale - Social Competence	TCRS - Social Competence	SOC/EMO: Pos Beh	Teacher	Child	CLASS	CLASS: Emotional Climate (Positive Climate, Negative Climate (reversed), Teacher Sensitivity, Over-control (reversed), and Behavior Management)	Mean Score	Classroom	2307	2307	2307	B	0.06	0.05	Child	Model 5: Teacher – child interactions	Covariates: pretest scores, gender, ethnicity, mother’s education, poverty, state, CLASS Instructional Climate	Yes	7	No, but controlled for pretest score
29	Mashburn, Pianta 2008		A	Teacher Child Rating Scale - Social Competence	TCRS - Social Competence	SOC/EMO: Pos Beh	Teacher	Child	CLASS	CLASS: Emotional Climate (Positive Climate, Negative Climate (reversed), Teacher Sensitivity, Over-control (reversed), and Behavior Management)	Mean Score	Classroom	2307	2307	2307	SE	0.03	0.05	Child	Model 5: Teacher – child interactions	Covariates: pretest scores, gender, ethnicity, mother’s education, poverty, state, CLASS Instructional Climate	Yes	7	No, but controlled for pretest score
29	Mashburn, Pianta 2008		A	Teacher Child Rating Scale - Behavior Problems	TCRS - Behavior Problems	SOC/EMO: Prob Beh	Teacher	Child	CLASS	CLASS: Emotional Climate (Positive Climate, Negative Climate (reversed), Teacher Sensitivity, Over-control (reversed), and Behavior Management)	Mean Score	Classroom	2307	2307	2307	B	-0.05	0.01	Child	Model 5: Teacher – child interactions	Covariates: pretest scores, gender, ethnicity, mother’s education, poverty, state, CLASS Instructional Climate	Yes	7	No, but controlled for pretest score
29	Mashburn, Pianta 2008		A	Teacher Child Rating Scale - Behavior Problems	TCRS - Behavior Problems	SOC/EMO: Prob Beh	Teacher	Child	CLASS	CLASS: Emotional Climate (Positive Climate, Negative Climate (reversed), Teacher Sensitivity, Over-control (reversed), and Behavior Management)	Mean Score	Classroom	2307	2307	2307	SE	0.02	0.01	Child	Model 5: Teacher – child interactions	Covariates: pretest scores, gender, ethnicity, mother’s education, poverty, state, CLASS Instructional Climate	Yes	7	No, but controlled for pretest score
29	Mashburn, Pianta 2008		A	WJ-III ACH: Applied Problems	WJ - Applied Problems	COG+MATH / MATH	RA	Child	CLASS	CLASS: Instructional Climate Concept Development and Quality of Feedback)	Mean Score	Classroom	2439	2439	2439	B	0.66	0.05	Child	Model 5: Teacher – child interactions	Covariates: pretest scores, gender, ethnicity, mother’s education, poverty, state, Class Emotional Climate	Yes	7	No, but controlled for pretest score
29	Mashburn, Pianta 2008		A	WJ-III ACH: Applied Problems	WJ - Applied Problems	COG+MATH / MATH	RA	Child	CLASS	CLASS: Instructional Climate Concept Development and Quality of Feedback)	Mean Score	Classroom	2439	2439	2439	SE	0.33	0.05	Child	Model 5: Teacher – child interactions	Covariates: pretest scores, gender, ethnicity, mother’s education, poverty, state, Class Emotional Climate	Yes	7	No, but controlled for pretest score
29	Mashburn, Pianta 2008		A	Letter-Naming Test	Identifying Letters (Letter-Naming Test)	LANG	RA	Child	CLASS	CLASS: Instructional Climate Concept Development and Quality of Feedback)	Mean Score	Classroom	2439	2439	2439	B	0.43	0.05	Child	Model 5: Teacher – child interactions	Covariates: pretest scores, gender, ethnicity, mother’s education, poverty, state, Class Emotional Climate	Yes	7	No, but controlled for pretest score
29	Mashburn, Pianta 2008		A	Letter-Naming Test	Identifying Letters (Letter-Naming Test)	LANG	RA	Child	CLASS	CLASS: Instructional Climate Concept Development and Quality of Feedback)	Mean Score	Classroom	2439	2439	2439	SE	0.21	0.05	Child	Model 5: Teacher – child interactions	Covariates: pretest scores, gender, ethnicity, mother’s education, poverty, state, Class Emotional Climate	Yes	7	No, but controlled for pretest score
29	Mashburn, Pianta 2008		A	Oral & Written Language Scales - Oral Expression Scale	OWLS - Oral Expression Scale	LANG	RA	Child	CLASS	CLASS: Instructional Climate Concept Development and Quality of Feedback)	Mean Score	Classroom	2439	2439	2439	B	1.07	0.001	Child	Model 5: Teacher – child interactions	Covariates: pretest scores, gender, ethnicity, mother’s education, poverty, state, Class Emotional Climate	Yes	7	No, but controlled for pretest score
29	Mashburn, Pianta 2008		A	Oral & Written Language Scales - Oral Expression Scale	OWLS - Oral Expression Scale	LANG	RA	Child	CLASS	CLASS: Instructional Climate Concept Development and Quality of Feedback)	Mean Score	Classroom	2439	2439	2439	SE	0.26	0.001	Child	Model 5: Teacher – child interactions	Covariates: pretest scores, gender, ethnicity, mother’s education, poverty, state, Class Emotional Climate	Yes	7	No, but controlled for pretest score
29	Mashburn, Pianta 2008		A	PPVT-III	Peabody Picture Vocabulary Test	LANG	RA	Child	CLASS	CLASS: Instructional Climate Concept Development and Quality of Feedback)	Mean Score	Classroom	2439	2439	2439	B	0.69	0.05	Child	Model 5: Teacher – child interactions	Covariates: pretest scores, gender, ethnicity, mother’s education, poverty, state, Class Emotional Climate	Yes	7	No, but controlled for pretest score
29	Mashburn, Pianta 2008		A	PPVT-III	Peabody Picture Vocabulary Test	LANG	RA	Child	CLASS	CLASS: Instructional Climate Concept Development and Quality of Feedback)	Mean Score	Classroom	2439	2439	2439	SE	0.3	0.05	Child	Model 5: Teacher – child interactions	Covariates: pretest scores, gender, ethnicity, mother’s education, poverty, state, Class Emotional Climate	Yes	7	No, but controlled for pretest score
29	Mashburn, Pianta 2008		A	WJ-III ACH: Rhyming	WJ - Rhyming	LANG	RA	Child	CLASS	CLASS: Instructional Climate Concept Development and Quality of Feedback)	Mean Score	Classroom	2439	2439	2439	B	0.33	0.01	Child	Model 5: Teacher – child interactions	Covariates: pretest scores, gender, ethnicity, mother’s education, poverty, state, Class Emotional Climate	Yes	7	No, but controlled for pretest score
29	Mashburn, Pianta 2008		A	WJ-III ACH: Rhyming	WJ - Rhyming	LANG	RA	Child	CLASS	CLASS: Instructional Climate Concept Development and Quality of Feedback)	Mean Score	Classroom	2439	2439	2439	SE	0.1	0.01	Child	Model 5: Teacher – child interactions	Covariates: pretest scores, gender, ethnicity, mother’s education, poverty, state, Class Emotional Climate	Yes	7	No, but controlled for pretest score
29	Mashburn, Pianta 2008		A	Teacher Child Rating Scale - Social Competence	TCRS - Social Competence	SOC/EMO: Pos Beh	Teacher	Child	CLASS	CLASS: Instructional Climate Concept Development and Quality of Feedback)	Mean Score	Classroom	2307	2307	2307	B	0.02	NS	Child	Model 5: Teacher – child interactions	Covariates: pretest scores, gender, ethnicity, mother’s education, poverty, state, Class Emotional Climate	Yes	7	No, but controlled for pretest score
29	Mashburn, Pianta 2008		A	Teacher Child Rating Scale - Social Competence	TCRS - Social Competence	SOC/EMO: Pos Beh	Teacher	Child	CLASS	CLASS: Instructional Climate Concept Development and Quality of Feedback)	Mean Score	Classroom	2307	2307	2307	SE	0.03	NS	Child	Model 5: Teacher – child interactions	Covariates: pretest scores, gender, ethnicity, mother’s education, poverty, state, Class Emotional Climate	Yes	7	No, but controlled for pretest score
29	Mashburn, Pianta 2008		A	Teacher Child Rating Scale - Behavior Problems	TCRS - Behavior Problems	SOC/EMO: Prob Beh	Teacher	Child	CLASS	CLASS: Instructional Climate Concept Development and Quality of Feedback)	Mean Score	Classroom	2307	2307	2307	B	0.01	NS	Child	Model 5: Teacher – child interactions	Covariates: pretest scores, gender, ethnicity, mother’s education, poverty, state, Class Emotional Climate	Yes	7	No, but controlled for pretest score
29	Mashburn, Pianta 2008		A	Teacher Child Rating Scale - Behavior Problems	TCRS - Behavior Problems	SOC/EMO: Prob Beh	Teacher	Child	CLASS	CLASS: Instructional Climate Concept Development and Quality of Feedback)	Mean Score	Classroom	2307	2307	2307	SE	0.02	NS	Child	Model 5: Teacher – child interactions	Covariates: pretest scores, gender, ethnicity, mother’s education, poverty, state, Class Emotional Climate	Yes	7	No, but controlled for pretest score
44	Peisner-Feinberg 2008 NC 07/08			FACES - Social Awareness Task	FACES - Social Awareness Task	COG	RA	Child	CLASS	CLASS: Classroom Organization	Mean Score	Classroom	NR	321	321	t-test	NR	NS	Child	HLM	Covariates:Covariates: pretest, gender, age at first assessment, days elapsed since previous assessment, days of attendance at More at Four	No	5	No, but controlled for pretest score	t-tests of the parameter estimates for the adjusted gains from fall to spring over the program year based on longitudinal growth model estimations
44	Peisner-Feinberg 2008 NC 07/08			Counting Task	Counting Task	COG+MATH / MATH	RA	Child	CLASS	CLASS: Classroom Organization	Mean Score	Classroom	NR	321	321	t-test	NR	NS	Child	HLM	Covariates:Covariates: pretest, gender, age at first assessment, days elapsed since previous assessment, days of attendance at More at Four	No	5	No, but controlled for pretest score	t-tests of the parameter estimates for the adjusted gains from fall to spring over the program year based on longitudinal growth model estimations
44	Peisner-Feinberg 2008 NC 07/08			WJ-III ACH - Applied Problems	WJ - Applied Problems	COG+MATH / MATH	RA	Child	CLASS	CLASS: Classroom Organization	Mean Score	Classroom	NR	321	321	t-test	NR	NS	Child	HLM	Covariates:Covariates: pretest, gender, age at first assessment, days elapsed since previous assessment, days of attendance at More at Four	No	5	No, but controlled for pretest score	t-tests of the parameter estimates for the adjusted gains from fall to spring over the program year based on longitudinal growth model estimations
44	Peisner-Feinberg 2008 NC 07/08			PPVT-4	Peabody Picture Vocabulary Test	LANG	RA	Child	CLASS	CLASS: Classroom Organization	Mean Score	Classroom	NR	321	321	t-test	NR	NS	Child	HLM	Covariates:Covariates: pretest, gender, age at first assessment, days elapsed since previous assessment, days of attendance at More at Four	No	5	No, but controlled for pretest score	t-tests of the parameter estimates for the adjusted gains from fall to spring over the program year based on longitudinal growth model estimations
44	Peisner-Feinberg 2008 NC 07/08			Test of Preschool Early Literacy - Phonological Awareness	TOPEL - Phonological Awareness	LANG	RA	Child	CLASS	CLASS: Classroom Organization	Mean Score	Classroom	NR	321	321	t-test	NR	NS	Child	HLM	Covariates:Covariates: pretest, gender, age at first assessment, days elapsed since previous assessment, days of attendance at More at Four	No	5	No, but controlled for pretest score	t-tests of the parameter estimates for the adjusted gains from fall to spring over the program year based on longitudinal growth model estimations
44	Peisner-Feinberg 2008 NC 07/08			Test of Preschool Early Literacy - Print Knowledge	TOPEL - Print Knowledge	LANG	RA	Child	CLASS	CLASS: Classroom Organization	Mean Score	Classroom	NR	321	321	t-test	2.63	0.01	Child	HLM	Covariates:Covariates: pretest, gender, age at first assessment, days elapsed since previous assessment, days of attendance at More at Four	No	5	No, but controlled for pretest score	t-tests of the parameter estimates for the adjusted gains from fall to spring over the program year based on longitudinal growth model estimations
44	Peisner-Feinberg 2008 NC 07/08			WJ-III ACH Letter-Word Identification	WJ - Letter Word ID	LANG	RA	Child	CLASS	CLASS: Classroom Organization	Mean Score	Classroom	NR	321	321	t-test	3.01	0.01	Child	HLM	Covariates:Covariates: pretest, gender, age at first assessment, days elapsed since previous assessment, days of attendance at More at Four	No	5	No, but controlled for pretest score	t-tests of the parameter estimates for the adjusted gains from fall to spring over the program year based on longitudinal growth model estimations
44	Peisner-Feinberg 2008 NC 07/08			Social Skills Rating System - Social Skills	SSRS - Social Skills	SOC/EMO: Pos Beh	RA	Child	CLASS	CLASS: Classroom Organization	Mean Score	Classroom	NR	321	321	t-test	-2.79	0.01	Child	HLM	Covariates:Covariates: pretest, gender, age at first assessment, days elapsed since previous assessment, days of attendance at More at Four	No	5	No, but controlled for pretest score	t-tests of the parameter estimates for the adjusted gains from fall to spring over the program year based on longitudinal growth model estimations
44	Peisner-Feinberg 2008 NC 07/08			Social Skills Rating System - Problem Behaviors	SSRS - Problem Behaviors	SOC/EMO: Prob Beh	RA	Child	CLASS	CLASS: Classroom Organization	Mean Score	Classroom	NR	321	321	t-test	NR	NS	Child	HLM	Covariates:Covariates: pretest, gender, age at first assessment, days elapsed since previous assessment, days of attendance at More at Four	No	5	No, but controlled for pretest score	t-tests of the parameter estimates for the adjusted gains from fall to spring over the program year based on longitudinal growth model estimations
44	Peisner-Feinberg 2008 NC 07/08			FACES - Social Awareness Task	FACES - Social Awareness Task	COG	RA	Child	CLASS	CLASS: Emotional Support	Mean Score	Classroom	NR	321	321	t-test	NR	NS	Child	HLM	Covariates:Covariates: pretest, gender, age at first assessment, days elapsed since previous assessment, days of attendance at More at Four	No	5	No, but controlled for pretest score	t-tests of the parameter estimates for the adjusted gains from fall to spring over the program year based on longitudinal growth model estimations
44	Peisner-Feinberg 2008 NC 07/08			Counting Task	Counting Task	COG+MATH / MATH	RA	Child	CLASS	CLASS: Emotional Support	Mean Score	Classroom	NR	321	321	t-test	NR	NS	Child	HLM	Covariates:Covariates: pretest, gender, age at first assessment, days elapsed since previous assessment, days of attendance at More at Four	No	5	No, but controlled for pretest score	t-tests of the parameter estimates for the adjusted gains from fall to spring over the program year based on longitudinal growth model estimations
44	Peisner-Feinberg 2008 NC 07/08			WJ-III ACH - Applied Problems	WJ - Applied Problems	COG+MATH / MATH	RA	Child	CLASS	CLASS: Emotional Support	Mean Score	Classroom	NR	321	321	t-test	NR	NS	Child	HLM	Covariates:Covariates: pretest, gender, age at first assessment, days elapsed since previous assessment, days of attendance at More at Four	No	5	No, but controlled for pretest score	t-tests of the parameter estimates for the adjusted gains from fall to spring over the program year based on longitudinal growth model estimations
44	Peisner-Feinberg 2008 NC 07/08			PPVT-4	Peabody Picture Vocabulary Test	LANG	RA	Child	CLASS	CLASS: Emotional Support	Mean Score	Classroom	NR	321	321	t-test	NR	NS	Child	HLM	Covariates:Covariates: pretest, gender, age at first assessment, days elapsed since previous assessment, days of attendance at More at Four	No	5	No, but controlled for pretest score	t-tests of the parameter estimates for the adjusted gains from fall to spring over the program year based on longitudinal growth model estimations
44	Peisner-Feinberg 2008 NC 07/08			Test of Preschool Early Literacy - Phonological Awareness	TOPEL - Phonological Awareness	LANG	RA	Child	CLASS	CLASS: Emotional Support	Mean Score	Classroom	NR	321	321	t-test	NR	NS	Child	HLM	Covariates:Covariates: pretest, gender, age at first assessment, days elapsed since previous assessment, days of attendance at More at Four	No	5	No, but controlled for pretest score	t-tests of the parameter estimates for the adjusted gains from fall to spring over the program year based on longitudinal growth model estimations
44	Peisner-Feinberg 2008 NC 07/08			Test of Preschool Early Literacy - Print Knowledge	TOPEL - Print Knowledge	LANG	RA	Child	CLASS	CLASS: Emotional Support	Mean Score	Classroom	NR	321	321	t-test	-2.82	0.01	Child	HLM	Covariates:Covariates: pretest, gender, age at first assessment, days elapsed since previous assessment, days of attendance at More at Four	No	5	No, but controlled for pretest score	t-tests of the parameter estimates for the adjusted gains from fall to spring over the program year based on longitudinal growth model estimations
44	Peisner-Feinberg 2008 NC 07/08			WJ-III ACH Letter-Word Identification	WJ - Letter Word ID	LANG	RA	Child	CLASS	CLASS: Emotional Support	Mean Score	Classroom	NR	321	321	t-test	NR	NS	Child	HLM	Covariates:Covariates: pretest, gender, age at first assessment, days elapsed since previous assessment, days of attendance at More at Four	No	5	No, but controlled for pretest score	t-tests of the parameter estimates for the adjusted gains from fall to spring over the program year based on longitudinal growth model estimations
44	Peisner-Feinberg 2008 NC 07/08			Social Skills Rating System - Social Skills	SSRS - Social Skills	SOC/EMO: Pos Beh	RA	Child	CLASS	CLASS: Emotional Support	Mean Score	Classroom	NR	321	321	t-test	NR	NS	Child	HLM	Covariates:Covariates: pretest, gender, age at first assessment, days elapsed since previous assessment, days of attendance at More at Four	No	5	No, but controlled for pretest score	t-tests of the parameter estimates for the adjusted gains from fall to spring over the program year based on longitudinal growth model estimations
44	Peisner-Feinberg 2008 NC 07/08			Social Skills Rating System - Problem Behaviors	SSRS - Problem Behaviors	SOC/EMO: Prob Beh	RA	Child	CLASS	CLASS: Emotional Support	Mean Score	Classroom	NR	321	321	t-test	NR	NS	Child	HLM	Covariates:Covariates: pretest, gender, age at first assessment, days elapsed since previous assessment, days of attendance at More at Four	No	5	No, but controlled for pretest score	t-tests of the parameter estimates for the adjusted gains from fall to spring over the program year based on longitudinal growth model estimations
44	Peisner-Feinberg 2008 NC 07/08			FACES - Social Awareness Task	FACES - Social Awareness Task	COG	RA	Child	CLASS	CLASS: Instructional Support (Literacy Focus not included)	Mean Score	Classroom	NR	321	321	t-test	NR	NS	Child	HLM	Covariates:Covariates: pretest, gender, age at first assessment, days elapsed since previous assessment, days of attendance at More at Four	No	5	No, but controlled for pretest score	t-tests of the parameter estimates for the adjusted gains from fall to spring over the program year based on longitudinal growth model estimations
44	Peisner-Feinberg 2008 NC 07/08			Counting Task	Counting Task	COG+MATH / MATH	RA	Child	CLASS	CLASS: Instructional Support (Literacy Focus not included)	Mean Score	Classroom	NR	321	321	t-test	NR	NS	Child	HLM	Covariates:Covariates: pretest, gender, age at first assessment, days elapsed since previous assessment, days of attendance at More at Four	No	5	No, but controlled for pretest score	t-tests of the parameter estimates for the adjusted gains from fall to spring over the program year based on longitudinal growth model estimations
44	Peisner-Feinberg 2008 NC 07/08			WJ-III ACH - Applied Problems	WJ - Applied Problems	COG+MATH / MATH	RA	Child	CLASS	CLASS: Instructional Support (Literacy Focus not included)	Mean Score	Classroom	NR	321	321	t-test	NR	NS	Child	HLM	Covariates:Covariates: pretest, gender, age at first assessment, days elapsed since previous assessment, days of attendance at More at Four	No	5	No, but controlled for pretest score	t-tests of the parameter estimates for the adjusted gains from fall to spring over the program year based on longitudinal growth model estimations
44	Peisner-Feinberg 2008 NC 07/08			PPVT-4	Peabody Picture Vocabulary Test	LANG	RA	Child	CLASS	CLASS: Instructional Support (Literacy Focus not included)	Mean Score	Classroom	NR	321	321	t-test	NR	NS	Child	HLM	Covariates:Covariates: pretest, gender, age at first assessment, days elapsed since previous assessment, days of attendance at More at Four	No	5	No, but controlled for pretest score	t-tests of the parameter estimates for the adjusted gains from fall to spring over the program year based on longitudinal growth model estimations
44	Peisner-Feinberg 2008 NC 07/08			Test of Preschool Early Literacy - Phonological Awareness	TOPEL - Phonological Awareness	LANG	RA	Child	CLASS	CLASS: Instructional Support (Literacy Focus not included)	Mean Score	Classroom	NR	321	321	t-test	4.18	0.001	Child	HLM	Covariates:Covariates: pretest, gender, age at first assessment, days elapsed since previous assessment, days of attendance at More at Four	No	5	No, but controlled for pretest score	t-tests of the parameter estimates for the adjusted gains from fall to spring over the program year based on longitudinal growth model estimations
44	Peisner-Feinberg 2008 NC 07/08			Test of Preschool Early Literacy - Print Knowledge	TOPEL - Print Knowledge	LANG	RA	Child	CLASS	CLASS: Instructional Support (Literacy Focus not included)	Mean Score	Classroom	NR	321	321	t-test	3.07	0.01	Child	HLM	Covariates:Covariates: pretest, gender, age at first assessment, days elapsed since previous assessment, days of attendance at More at Four	No	5	No, but controlled for pretest score	t-tests of the parameter estimates for the adjusted gains from fall to spring over the program year based on longitudinal growth model estimations
44	Peisner-Feinberg 2008 NC 07/08			WJ-III ACH Letter-Word Identification	WJ - Letter Word ID	LANG	RA	Child	CLASS	CLASS: Instructional Support (Literacy Focus not included)	Mean Score	Classroom	NR	321	321	t-test	NR	NS	Child	HLM	Covariates:Covariates: pretest, gender, age at first assessment, days elapsed since previous assessment, days of attendance at More at Four	No	5	No, but controlled for pretest score	t-tests of the parameter estimates for the adjusted gains from fall to spring over the program year based on longitudinal growth model estimations
44	Peisner-Feinberg 2008 NC 07/08			Social Skills Rating System - Social Skills	SSRS - Social Skills	SOC/EMO: Pos Beh	RA	Child	CLASS	CLASS: Instructional Support (Literacy Focus not included)	Mean Score	Classroom	NR	321	321	t-test	NR	NS	Child	HLM	Covariates:Covariates: pretest, gender, age at first assessment, days elapsed since previous assessment, days of attendance at More at Four	No	5	No, but controlled for pretest score	t-tests of the parameter estimates for the adjusted gains from fall to spring over the program year based on longitudinal growth model estimations
44	Peisner-Feinberg 2008 NC 07/08			Social Skills Rating System - Problem Behaviors	SSRS - Problem Behaviors	SOC/EMO: Prob Beh	RA	Child	CLASS	CLASS: Instructional Support (Literacy Focus not included)	Mean Score	Classroom	NR	321	321	t-test	NR	NS	Child	HLM	Covariates:Covariates: pretest, gender, age at first assessment, days elapsed since previous assessment, days of attendance at More at Four	No	5	No, but controlled for pretest score	t-tests of the parameter estimates for the adjusted gains from fall to spring over the program year based on longitudinal growth model estimations
57	Mashburn 2009		A	Oral & Written Language Scales - Oral Expression Scale	OWLS - Oral Expression Scale	LANG	RA	Child	CLASS	CLASS: Emotional Climate (Positive Climate, Negative Climate (reversed), Teacher Sensitivity, Over-control (reversed), and Behavior Management)	Mean Score	Classroom	NR	1681	1681	B	1.14	0.01	Child	HLM	Covariates: pretest score, sex, race, maternal education, peer language, full-day, class size, ratio	Yes	8	No, but controlled for pretest score
57	Mashburn 2009		A	Oral & Written Language Scales - Oral Expression Scale	OWLS - Oral Expression Scale	LANG	RA	Child	CLASS	CLASS: Emotional Climate (Positive Climate, Negative Climate (reversed), Teacher Sensitivity, Over-control (reversed), and Behavior Management)	Mean Score	Classroom	NR	1681	1681	SE	0.35	0.01	Child	HLM	Covariates: pretest score, sex, race, maternal education, peer language, full-day, class size, ratio	Yes	8	No, but controlled for pretest score
57	Mashburn 2009		A	PPVT-III: Receptive Language	Peabody Picture Vocabulary Test	LANG	RA	Child	CLASS	CLASS: Emotional Climate (Positive Climate, Negative Climate (reversed), Teacher Sensitivity, Over-control (reversed), and Behavior Management)	Mean Score	Classroom	NR	1680	1680	B	0.91	0.05	Child	HLM	Covariates: pretest score, sex, race, maternal education, peer language, full-day, class size, ratio	Yes	8	No, but controlled for pretest score
57	Mashburn 2009		A	PPVT-III: Receptive Language	Peabody Picture Vocabulary Test	LANG	RA	Child	CLASS	CLASS: Emotional Climate (Positive Climate, Negative Climate (reversed), Teacher Sensitivity, Over-control (reversed), and Behavior Management)	Mean Score	Classroom	NR	1680	1680	SE	0.37	0.05	Child	HLM	Covariates: pretest score, sex, race, maternal education, peer language, full-day, class size, ratio	Yes	8	No, but controlled for pretest score
68	Hamre 2010			PALS Pre-K - Total mean score	PALS Pre-K - Total mean score	LANG	RA	Child	CLASS	CLASS: Language Modeling	Mean Score	Classroom	NR	680	680	B	0.06	NS	Child	NA	Covariates: pretest score, days between testing, days absent, gender, non-English, maternal education; classroom level – percent non-English, mean mother's education, dosage, adherence, teacher (a) education, (b) field of study, (c) ECE), (d) years teaching pre-K, CLASS – Literacty Focus, CLASS Total Score (8 scale ver.)	Yes	16	No, but controlled for pretest score
68	Hamre 2010			PALS Pre-K - Total mean score	PALS Pre-K - Total mean score	LANG	RA	Child	CLASS	CLASS: Language Modeling	Mean Score	Classroom	NR	680	680	Effect Size	NR	NS	Child	NA	Covariates: pretest score, days between testing, days absent, gender, non-English, maternal education; classroom level – percent non-English, mean mother's education, dosage, adherence, teacher (a) education, (b) field of study, (c) ECE), (d) years teaching pre-K, CLASS – Literacty Focus, CLASS Total Score (8 scale ver.)	Yes	16	No, but controlled for pretest score
68	Hamre 2010			PALS Pre-K - Total mean score	PALS Pre-K - Total mean score	LANG	RA	Child	CLASS	CLASS: Language Modeling	Mean Score	Classroom	NR	680	680	SE	0.84	NS	Child	NA	Covariates: pretest score, days between testing, days absent, gender, non-English, maternal education; classroom level – percent non-English, mean mother's education, dosage, adherence, teacher (a) education, (b) field of study, (c) ECE), (d) years teaching pre-K, CLASS – Literacty Focus, CLASS Total Score (8 scale ver.)	Yes	16	No, but controlled for pretest score
68	Hamre 2010			Preschool Comprehensive Test of Phonological and Print Processing - Phonological Awareness	Pre-CTOPP - Phonological Awareness	LANG	RA	Child	CLASS	CLASS: Language Modeling	Mean Score	Classroom	NR	680	680	B	0.28	NS	Child	NA	Covariates: pretest score, days between testing, days absent, gender, non-English, maternal education; classroom level – percent non-English, mean mother's education, dosage, adherence, teacher (a) education, (b) field of study, (c) ECE), (d) years teaching pre-K, CLASS – Literacty Focus, CLASS Total Score (8 scale ver.)	Yes	16	No, but controlled for pretest score
68	Hamre 2010			Preschool Comprehensive Test of Phonological and Print Processing - Phonological Awareness	Pre-CTOPP - Phonological Awareness	LANG	RA	Child	CLASS	CLASS: Language Modeling	Mean Score	Classroom	NR	680	680	Effect Size	NR	NS	Child	NA	Covariates: pretest score, days between testing, days absent, gender, non-English, maternal education; classroom level – percent non-English, mean mother's education, dosage, adherence, teacher (a) education, (b) field of study, (c) ECE), (d) years teaching pre-K, CLASS – Literacty Focus, CLASS Total Score (8 scale ver.)	Yes	16	No, but controlled for pretest score
68	Hamre 2010			Preschool Comprehensive Test of Phonological and Print Processing - Phonological Awareness	Pre-CTOPP - Phonological Awareness	LANG	RA	Child	CLASS	CLASS: Language Modeling	Mean Score	Classroom	NR	680	680	SE	0.35	NS	Child	NA	Covariates: pretest score, days between testing, days absent, gender, non-English, maternal education; classroom level – percent non-English, mean mother's education, dosage, adherence, teacher (a) education, (b) field of study, (c) ECE), (d) years teaching pre-K, CLASS – Literacty Focus, CLASS Total Score (8 scale ver.)	Yes	16	No, but controlled for pretest score
68	Hamre 2010			Preschool Comprehensive Test of Phonological and Print Processing - Print Awareness	Pre-CTOPP - Print Awareness	LANG	RA	Child	CLASS	CLASS: Language Modeling	Mean Score	Classroom	NR	680	680	B	-0.19	NS	Child	NA	Covariates: pretest score, days between testing, days absent, gender, non-English, maternal education; classroom level – percent non-English, mean mother's education, dosage, adherence, teacher (a) education, (b) field of study, (c) ECE), (d) years teaching pre-K, CLASS – Literacty Focus, CLASS Total Score (8 scale ver.)	Yes	16	No, but controlled for pretest score
68	Hamre 2010			Preschool Comprehensive Test of Phonological and Print Processing - Print Awareness	Pre-CTOPP - Print Awareness	LANG	RA	Child	CLASS	CLASS: Language Modeling	Mean Score	Classroom	NR	680	680	Effect Size	NR	NS	Child	NA	Covariates: pretest score, days between testing, days absent, gender, non-English, maternal education; classroom level – percent non-English, mean mother's education, dosage, adherence, teacher (a) education, (b) field of study, (c) ECE), (d) years teaching pre-K, CLASS – Literacty Focus, CLASS Total Score (8 scale ver.)	Yes	16	No, but controlled for pretest score
68	Hamre 2010			Preschool Comprehensive Test of Phonological and Print Processing - Print Awareness	Pre-CTOPP - Print Awareness	LANG	RA	Child	CLASS	CLASS: Language Modeling	Mean Score	Classroom	NR	680	680	SE	0.49	NS	Child	NA	Covariates: pretest score, days between testing, days absent, gender, non-English, maternal education; classroom level – percent non-English, mean mother's education, dosage, adherence, teacher (a) education, (b) field of study, (c) ECE), (d) years teaching pre-K, CLASS – Literacty Focus, CLASS Total Score (8 scale ver.)	Yes	16	No, but controlled for pretest score
68	Hamre 2010			Preschool Comprehensive Test of Phonological and Print Processing - Receptive Vocabulary	Pre-CTOPP - Receptive Vocabulary	LANG	RA	Child	CLASS	CLASS: Language Modeling	Mean Score	Classroom	NR	680	680	B	-0.09	NS	Child	NA	Covariates: pretest score, days between testing, days absent, gender, non-English, maternal education; classroom level – percent non-English, mean mother's education, dosage, adherence, teacher (a) education, (b) field of study, (c) ECE), (d) years teaching pre-K, CLASS – Literacty Focus, CLASS Total Score (8 scale ver.)	Yes	16	No, but controlled for pretest score
68	Hamre 2010			Preschool Comprehensive Test of Phonological and Print Processing - Receptive Vocabulary	Pre-CTOPP - Receptive Vocabulary	LANG	RA	Child	CLASS	CLASS: Language Modeling	Mean Score	Classroom	NR	680	680	Effect Size	NR	NS	Child	NA	Covariates: pretest score, days between testing, days absent, gender, non-English, maternal education; classroom level – percent non-English, mean mother's education, dosage, adherence, teacher (a) education, (b) field of study, (c) ECE), (d) years teaching pre-K, CLASS – Literacty Focus, CLASS Total Score (8 scale ver.)	Yes	16	No, but controlled for pretest score
68	Hamre 2010			Preschool Comprehensive Test of Phonological and Print Processing - Receptive Vocabulary	Pre-CTOPP - Receptive Vocabulary	LANG	RA	Child	CLASS	CLASS: Language Modeling	Mean Score	Classroom	NR	680	680	SE	0.19	NS	Child	NA	Covariates: pretest score, days between testing, days absent, gender, non-English, maternal education; classroom level – percent non-English, mean mother's education, dosage, adherence, teacher (a) education, (b) field of study, (c) ECE), (d) years teaching pre-K, CLASS – Literacty Focus, CLASS Total Score (8 scale ver.)	Yes	16	No, but controlled for pretest score
68	Hamre 2010			PALS Pre-K - Total mean score	PALS Pre-K - Total mean score	LANG	RA	Child	CLASS	CLASS: Literacy Focus	Mean Score	Classroom	NR	680	680	B	1.73	0.01	Child	NA	Covariates: pretest score, days between testing, days absent, gender, non-English, maternal education; classroom level – percent non-English, mean mother's education, dosage, adherence, teacher (a) education, (b) field of study, (c) ECE), (d) years teaching pre-K, CLASS - Language Modeling, CLASS Total Score (8 scale ver.)	Yes	16	No, but controlled for pretest score
68	Hamre 2010			PALS Pre-K - Total mean score	PALS Pre-K - Total mean score	LANG	RA	Child	CLASS	CLASS: Literacy Focus	Mean Score	Classroom	NR	680	680	Effect Size	0.12	0.01	Child	NA	Covariates: pretest score, days between testing, days absent, gender, non-English, maternal education; classroom level – percent non-English, mean mother's education, dosage, adherence, teacher (a) education, (b) field of study, (c) ECE), (d) years teaching pre-K, CLASS - Language Modeling, CLASS Total Score (8 scale ver.)	Yes	16	No, but controlled for pretest score
68	Hamre 2010			PALS Pre-K - Total mean score	PALS Pre-K - Total mean score	LANG	RA	Child	CLASS	CLASS: Literacy Focus	Mean Score	Classroom	NR	680	680	SE	0.59	0.01	Child	NA	Covariates: pretest score, days between testing, days absent, gender, non-English, maternal education; classroom level – percent non-English, mean mother's education, dosage, adherence, teacher (a) education, (b) field of study, (c) ECE), (d) years teaching pre-K, CLASS - Language Modeling, CLASS Total Score (8 scale ver.)	Yes	16	No, but controlled for pretest score
68	Hamre 2010			Preschool Comprehensive Test of Phonological and Print Processing - Phonological Awareness	Pre-CTOPP - Phonological Awareness	LANG	RA	Child	CLASS	CLASS: Literacy Focus	Mean Score	Classroom	NR	680	680	B	0.01	NS	Child	NA	Covariates: pretest score, days between testing, days absent, gender, non-English, maternal education; classroom level – percent non-English, mean mother's education, dosage, adherence, teacher (a) education, (b) field of study, (c) ECE), (d) years teaching pre-K, CLASS - Language Modeling, CLASS Total Score (8 scale ver.)	Yes	16	No, but controlled for pretest score
68	Hamre 2010			Preschool Comprehensive Test of Phonological and Print Processing - Phonological Awareness	Pre-CTOPP - Phonological Awareness	LANG	RA	Child	CLASS	CLASS: Literacy Focus	Mean Score	Classroom	NR	680	680	Effect Size	NR	NS	Child	NA	Covariates: pretest score, days between testing, days absent, gender, non-English, maternal education; classroom level – percent non-English, mean mother's education, dosage, adherence, teacher (a) education, (b) field of study, (c) ECE), (d) years teaching pre-K, CLASS - Language Modeling, CLASS Total Score (8 scale ver.)	Yes	16	No, but controlled for pretest score
68	Hamre 2010			Preschool Comprehensive Test of Phonological and Print Processing - Phonological Awareness	Pre-CTOPP - Phonological Awareness	LANG	RA	Child	CLASS	CLASS: Literacy Focus	Mean Score	Classroom	NR	680	680	SE	0.24	NS	Child	NA	Covariates: pretest score, days between testing, days absent, gender, non-English, maternal education; classroom level – percent non-English, mean mother's education, dosage, adherence, teacher (a) education, (b) field of study, (c) ECE), (d) years teaching pre-K, CLASS - Language Modeling, CLASS Total Score (8 scale ver.)	Yes	16	No, but controlled for pretest score
68	Hamre 2010			Preschool Comprehensive Test of Phonological and Print Processing - Print Awareness	Pre-CTOPP - Print Awareness	LANG	RA	Child	CLASS	CLASS: Literacy Focus	Mean Score	Classroom	NR	680	680	B	1.06	0.01	Child	NA	Covariates: pretest score, days between testing, days absent, gender, non-English, maternal education; classroom level – percent non-English, mean mother's education, dosage, adherence, teacher (a) education, (b) field of study, (c) ECE), (d) years teaching pre-K, CLASS - Language Modeling, CLASS Total Score (8 scale ver.)	Yes	16	No, but controlled for pretest score
68	Hamre 2010			Preschool Comprehensive Test of Phonological and Print Processing - Print Awareness	Pre-CTOPP - Print Awareness	LANG	RA	Child	CLASS	CLASS: Literacy Focus	Mean Score	Classroom	NR	680	680	Effect Size	0.12	0.01	Child	NA	Covariates: pretest score, days between testing, days absent, gender, non-English, maternal education; classroom level – percent non-English, mean mother's education, dosage, adherence, teacher (a) education, (b) field of study, (c) ECE), (d) years teaching pre-K, CLASS - Language Modeling, CLASS Total Score (8 scale ver.)	Yes	16	No, but controlled for pretest score
68	Hamre 2010			Preschool Comprehensive Test of Phonological and Print Processing - Print Awareness	Pre-CTOPP - Print Awareness	LANG	RA	Child	CLASS	CLASS: Literacy Focus	Mean Score	Classroom	NR	680	680	SE	0.36	0.01	Child	NA	Covariates: pretest score, days between testing, days absent, gender, non-English, maternal education; classroom level – percent non-English, mean mother's education, dosage, adherence, teacher (a) education, (b) field of study, (c) ECE), (d) years teaching pre-K, CLASS - Language Modeling, CLASS Total Score (8 scale ver.)	Yes	16	No, but controlled for pretest score
68	Hamre 2010			Preschool Comprehensive Test of Phonological and Print Processing - Receptive Vocabulary	Pre-CTOPP - Receptive Vocabulary	LANG	RA	Child	CLASS	CLASS: Literacy Focus	Mean Score	Classroom	NR	680	680	B	0.05	NS	Child	NA	Covariates: pretest score, days between testing, days absent, gender, non-English, maternal education; classroom level – percent non-English, mean mother's education, dosage, adherence, teacher (a) education, (b) field of study, (c) ECE), (d) years teaching pre-K, CLASS - Language Modeling, CLASS Total Score (8 scale ver.)	Yes	16	No, but controlled for pretest score
68	Hamre 2010			Preschool Comprehensive Test of Phonological and Print Processing - Receptive Vocabulary	Pre-CTOPP - Receptive Vocabulary	LANG	RA	Child	CLASS	CLASS: Literacy Focus	Mean Score	Classroom	NR	680	680	Effect Size	NR	NS	Child	NA	Covariates: pretest score, days between testing, days absent, gender, non-English, maternal education; classroom level – percent non-English, mean mother's education, dosage, adherence, teacher (a) education, (b) field of study, (c) ECE), (d) years teaching pre-K, CLASS - Language Modeling, CLASS Total Score (8 scale ver.)	Yes	16	No, but controlled for pretest score
68	Hamre 2010			Preschool Comprehensive Test of Phonological and Print Processing - Receptive Vocabulary	Pre-CTOPP - Receptive Vocabulary	LANG	RA	Child	CLASS	CLASS: Literacy Focus	Mean Score	Classroom	NR	680	680	SE	0.13	NS	Child	NA	Covariates: pretest score, days between testing, days absent, gender, non-English, maternal education; classroom level – percent non-English, mean mother's education, dosage, adherence, teacher (a) education, (b) field of study, (c) ECE), (d) years teaching pre-K, CLASS - Language Modeling, CLASS Total Score (8 scale ver.)	Yes	16	No, but controlled for pretest score
68	Hamre 2010			PALS Pre-K - Total mean score	PALS Pre-K - Total mean score	LANG	RA	Child	CLASS	CLASS: Total Score (Regard for Student Perspectives, Language Modeling, Literacy Focus not included)	Mean Score	Classroom	NR	680	680	B	1.72	NS	Child	NA	Covariates: pretest score, days between testing, days absent, gender, non-English, maternal education; classroom level – percent non-English, mean mother's education, dosage, adherence, teacher (a) education, (b) field of study, (c) ECE), (d) years teaching pre-K, CLASS - Language Modeling, Literacy Focus	Yes	16	No, but controlled for pretest score
68	Hamre 2010			PALS Pre-K - Total mean score	PALS Pre-K - Total mean score	LANG	RA	Child	CLASS	CLASS: Total Score (Regard for Student Perspectives, Language Modeling, Literacy Focus not included)	Mean Score	Classroom	NR	680	680	Effect Size	NR	NS	Child	NA	Covariates: pretest score, days between testing, days absent, gender, non-English, maternal education; classroom level – percent non-English, mean mother's education, dosage, adherence, teacher (a) education, (b) field of study, (c) ECE), (d) years teaching pre-K, CLASS - Language Modeling, Literacy Focus	Yes	16	No, but controlled for pretest score
68	Hamre 2010			PALS Pre-K - Total mean score	PALS Pre-K - Total mean score	LANG	RA	Child	CLASS	CLASS: Total Score (Regard for Student Perspectives, Language Modeling, Literacy Focus not included)	Mean Score	Classroom	NR	680	680	SE	0.96	NS	Child	NA	Covariates: pretest score, days between testing, days absent, gender, non-English, maternal education; classroom level – percent non-English, mean mother's education, dosage, adherence, teacher (a) education, (b) field of study, (c) ECE), (d) years teaching pre-K, CLASS - Language Modeling, Literacy Focus	Yes	16	No, but controlled for pretest score
68	Hamre 2010			Preschool Comprehensive Test of Phonological and Print Processing - Phonological Awareness	Pre-CTOPP - Phonological Awareness	LANG	RA	Child	CLASS	CLASS: Total Score (Regard for Student Perspectives, Language Modeling, Literacy Focus not included)	Mean Score	Classroom	NR	680	680	B	0.96	0.05	Child	NA	Covariates: pretest score, days between testing, days absent, gender, non-English, maternal education; classroom level – percent non-English, mean mother's education, dosage, adherence, teacher (a) education, (b) field of study, (c) ECE), (d) years teaching pre-K, CLASS - Language Modeling, Literacy Focus	Yes	16	No, but controlled for pretest score
68	Hamre 2010			Preschool Comprehensive Test of Phonological and Print Processing - Phonological Awareness	Pre-CTOPP - Phonological Awareness	LANG	RA	Child	CLASS	CLASS: Total Score (Regard for Student Perspectives, Language Modeling, Literacy Focus not included)	Mean Score	Classroom	NR	680	680	Effect Size	NR	0.05	Child	NA	Covariates: pretest score, days between testing, days absent, gender, non-English, maternal education; classroom level – percent non-English, mean mother's education, dosage, adherence, teacher (a) education, (b) field of study, (c) ECE), (d) years teaching pre-K, CLASS - Language Modeling, Literacy Focus	Yes	16	No, but controlled for pretest score
68	Hamre 2010			Preschool Comprehensive Test of Phonological and Print Processing - Phonological Awareness	Pre-CTOPP - Phonological Awareness	LANG	RA	Child	CLASS	CLASS: Total Score (Regard for Student Perspectives, Language Modeling, Literacy Focus not included)	Mean Score	Classroom	NR	680	680	SE	0.39	0.05	Child	NA	Covariates: pretest score, days between testing, days absent, gender, non-English, maternal education; classroom level – percent non-English, mean mother's education, dosage, adherence, teacher (a) education, (b) field of study, (c) ECE), (d) years teaching pre-K, CLASS - Language Modeling, Literacy Focus	Yes	16	No, but controlled for pretest score
68	Hamre 2010			Preschool Comprehensive Test of Phonological and Print Processing - Print Awareness	Pre-CTOPP - Print Awareness	LANG	RA	Child	CLASS	CLASS: Total Score (Regard for Student Perspectives, Language Modeling, Literacy Focus not included)	Mean Score	Classroom	NR	680	680	B	0.26	NS	Child	NA	Covariates: pretest score, days between testing, days absent, gender, non-English, maternal education; classroom level – percent non-English, mean mother's education, dosage, adherence, teacher (a) education, (b) field of study, (c) ECE), (d) years teaching pre-K, CLASS - Language Modeling, Literacy Focus	Yes	16	No, but controlled for pretest score
68	Hamre 2010			Preschool Comprehensive Test of Phonological and Print Processing - Print Awareness	Pre-CTOPP - Print Awareness	LANG	RA	Child	CLASS	CLASS: Total Score (Regard for Student Perspectives, Language Modeling, Literacy Focus not included)	Mean Score	Classroom	NR	680	680	Effect Size	NR	NS	Child	NA	Covariates: pretest score, days between testing, days absent, gender, non-English, maternal education; classroom level – percent non-English, mean mother's education, dosage, adherence, teacher (a) education, (b) field of study, (c) ECE), (d) years teaching pre-K, CLASS - Language Modeling, Literacy Focus	Yes	16	No, but controlled for pretest score
68	Hamre 2010			Preschool Comprehensive Test of Phonological and Print Processing - Print Awareness	Pre-CTOPP - Print Awareness	LANG	RA	Child	CLASS	CLASS: Total Score (Regard for Student Perspectives, Language Modeling, Literacy Focus not included)	Mean Score	Classroom	NR	680	680	SE	0.57	NS	Child	NA	Covariates: pretest score, days between testing, days absent, gender, non-English, maternal education; classroom level – percent non-English, mean mother's education, dosage, adherence, teacher (a) education, (b) field of study, (c) ECE), (d) years teaching pre-K, CLASS - Language Modeling, Literacy Focus	Yes	16	No, but controlled for pretest score
68	Hamre 2010			Preschool Comprehensive Test of Phonological and Print Processing - Receptive Vocabulary	Pre-CTOPP - Receptive Vocabulary	LANG	RA	Child	CLASS	CLASS: Total Score (Regard for Student Perspectives, Language Modeling, Literacy Focus not included)	Mean Score	Classroom	NR	680	680	B	0.29	NS	Child	NA	Covariates: pretest score, days between testing, days absent, gender, non-English, maternal education; classroom level – percent non-English, mean mother's education, dosage, adherence, teacher (a) education, (b) field of study, (c) ECE), (d) years teaching pre-K, CLASS - Language Modeling, Literacy Focus	Yes	16	No, but controlled for pretest score
68	Hamre 2010			Preschool Comprehensive Test of Phonological and Print Processing - Receptive Vocabulary	Pre-CTOPP - Receptive Vocabulary	LANG	RA	Child	CLASS	CLASS: Total Score (Regard for Student Perspectives, Language Modeling, Literacy Focus not included)	Mean Score	Classroom	NR	680	680	Effect Size	NR	NS	Child	NA	Covariates: pretest score, days between testing, days absent, gender, non-English, maternal education; classroom level – percent non-English, mean mother's education, dosage, adherence, teacher (a) education, (b) field of study, (c) ECE), (d) years teaching pre-K, CLASS - Language Modeling, Literacy Focus	Yes	16	No, but controlled for pretest score
68	Hamre 2010			Preschool Comprehensive Test of Phonological and Print Processing - Receptive Vocabulary	Pre-CTOPP - Receptive Vocabulary	LANG	RA	Child	CLASS	CLASS: Total Score (Regard for Student Perspectives, Language Modeling, Literacy Focus not included)	Mean Score	Classroom	NR	680	680	SE	0.22	NS	Child	NA	Covariates: pretest score, days between testing, days absent, gender, non-English, maternal education; classroom level – percent non-English, mean mother's education, dosage, adherence, teacher (a) education, (b) field of study, (c) ECE), (d) years teaching pre-K, CLASS - Language Modeling, Literacy Focus	Yes	16	No, but controlled for pretest score
70	Dominguez 2010			Galileo System for the Electronic Management of Learning (Baseline Score)	Galileo	APPROACH	RA	Child	CLASS	CLASS: Classroom Organization	Mean Score	Classroom	NR	275	275	B	-7.9413	NS	Child	MLM (Baseline Score)	Covariates: age at start, shyness	Yes	2	NO
70	Dominguez 2010			Galileo System for the Electronic Management of Learning (Baseline Score)	Galileo	APPROACH	RA	Child	CLASS	CLASS: Classroom Organization	Mean Score	Classroom	NR	275	275	t-test	-0.976	NS	Child	MLM (Baseline Score)	Covariates: age at start, shyness	Yes	2	NO
70	Dominguez 2010			Galileo System for the Electronic Management of Learning (Growth Score)	Galileo	APPROACH	RA	Child	CLASS	CLASS: Classroom Organization	Mean Score	Classroom	NR	275	275	B	0.0446	0.01	Child	MLM (Growth Score)	Covariates: pretest score, age at start, shyness	Yes	3	YES, slope score for growth model
70	Dominguez 2010			Galileo System for the Electronic Management of Learning (Growth Score)	Galileo	APPROACH	RA	Child	CLASS	CLASS: Classroom Organization	Mean Score	Classroom	NR	275	275	t-test	2.888	0.01	Child	MLM (Growth Score)	Covariates: pretest score, age at start, shyness	Yes	3	YES, slope score for growth model
70	Dominguez 2010			Galileo System for the Electronic Management of Learning (Baseline Score)	Galileo	APPROACH	RA	Child	CLASS	CLASS: Emotional Support	Mean Score	Classroom	NR	275	275	B	NR	NS	Child	MLM (Baseline Score)	Covariates: age at start, shyness	Yes	2	NO
70	Dominguez 2010			Galileo System for the Electronic Management of Learning (Baseline Score)	Galileo	APPROACH	RA	Child	CLASS	CLASS: Emotional Support	Mean Score	Classroom	NR	275	275	t-test	NR	NS	Child	MLM (Baseline Score)	Covariates: age at start, shyness	Yes	2	NO
70	Dominguez 2010			Galileo System for the Electronic Management of Learning (Growth Score)	Galileo	APPROACH	RA	Child	CLASS	CLASS: Emotional Support	Mean Score	Classroom	NR	275	275	B	NR	NS	Child	MLM (Growth Score)	Covariates: pretest score, age at start, shyness	Yes	3	YES, slope score for growth model
70	Dominguez 2010			Galileo System for the Electronic Management of Learning (Growth Score)	Galileo	APPROACH	RA	Child	CLASS	CLASS: Emotional Support	Mean Score	Classroom	NR	275	275	t-test	NR	NS	Child	MLM (Growth Score)	Covariates: pretest score, age at start, shyness	Yes	3	YES, slope score for growth model
70	Dominguez 2010			Galileo System for the Electronic Management of Learning (Baseline Score)	Galileo	APPROACH	RA	Child	CLASS	CLASS: Instructional Support	Mean Score	Classroom	NR	275	275	B	NR	NS	Child	MLM (Baseline Score)	Covariates: age at start, shyness	Yes	2	NO
70	Dominguez 2010			Galileo System for the Electronic Management of Learning (Baseline Score)	Galileo	APPROACH	RA	Child	CLASS	CLASS: Instructional Support	Mean Score	Classroom	NR	275	275	t-test	NR	NS	Child	MLM (Baseline Score)	Covariates: age at start, shyness	Yes	2	NO
70	Dominguez 2010			Galileo System for the Electronic Management of Learning (Growth Score)	Galileo	APPROACH	RA	Child	CLASS	CLASS: Instructional Support	Mean Score	Classroom	NR	275	275	B	NR	NS	Child	MLM (Growth Score)	Covariates: pretest score, age at start, shyness	Yes	3	YES, slope score for growth model
70	Dominguez 2010			Galileo System for the Electronic Management of Learning (Growth Score)	Galileo	APPROACH	RA	Child	CLASS	CLASS: Instructional Support	Mean Score	Classroom	NR	275	275	t-test	NR	NS	Child	MLM (Growth Score)	Covariates: pretest score, age at start, shyness	Yes	3	YES, slope score for growth model
76	Burchinal 2010		A	WJ-III ACH - Applied Problems	WJ - Applied Problems	COG+MATH / MATH	RA	Child	CLASS	CLASS: Emotional Climate (Positive Climate, Negative Climate (reversed), Teacher Sensitivity, Over-control (reversed), and Behavior Management)	Mean Score	Classroom	1129	1129	1129	t-test	1.71	NS	Child	Piecewise HLM: T-statistic testing whether that quality measure was associated with outcome gains across both groups of classrooms (lower and higher quality; i.e., main effect of quality	Covariates: child/family level - pretest score, gender, ethnicity, maternal education; classroom level - Head Start, public school	Yes	6	No, but controlled for pretest score
76	Burchinal 2010		A	WJ-III ACH - Applied Problems	WJ - Applied Problems	COG+MATH / MATH	RA	Child	CLASS	CLASS: Emotional Climate (Positive Climate, Negative Climate (reversed), Teacher Sensitivity, Over-control (reversed), and Behavior Management)	Mean Score	Classroom	NR	1129	1129	B	1.7	NS	Child	Piecewise HLM: B (se) are the estimated slopes describing the associations between quality and outcome in the high quality classrooms	Covariates: child/family level - pretest score, gender, ethnicity, maternal education; classroom level - Head Start, public school	Yes	6	No, but controlled for pretest score
76	Burchinal 2010		A	WJ-III ACH - Applied Problems	WJ - Applied Problems	COG+MATH / MATH	RA	Child	CLASS	CLASS: Emotional Climate (Positive Climate, Negative Climate (reversed), Teacher Sensitivity, Over-control (reversed), and Behavior Management)	Mean Score	Classroom	NR	1129	1129	SE	0.97	NS	Child	Piecewise HLM: B (se) are the estimated slopes describing the associations between quality and outcome in the high quality classrooms	Covariates: child/family level - pretest score, gender, ethnicity, maternal education; classroom level - Head Start, public school	Yes	6	No, but controlled for pretest score
76	Burchinal 2010		A	WJ-III ACH - Applied Problems	WJ - Applied Problems	COG+MATH / MATH	RA	Child	CLASS	CLASS: Emotional Climate (Positive Climate, Negative Climate (reversed), Teacher Sensitivity, Over-control (reversed), and Behavior Management)	Mean Score	Classroom	NR	1129	1129	B	0.02	NS	Child	Piecewise HLM: B (se) are the estimated slopes describing the associations between quality and outcome in the low/medium quality classrooms	Covariates: child/family level - pretest score, gender, ethnicity, maternal education; classroom level - Head Start, public school	Yes	6	No, but controlled for pretest score
76	Burchinal 2010		A	WJ-III ACH - Applied Problems	WJ - Applied Problems	COG+MATH / MATH	RA	Child	CLASS	CLASS: Emotional Climate (Positive Climate, Negative Climate (reversed), Teacher Sensitivity, Over-control (reversed), and Behavior Management)	Mean Score	Classroom	NR	1129	1129	SE	0.24	NS	Child	Piecewise HLM: B (se) are the estimated slopes describing the associations between quality and outcome in the low/medium quality classrooms	Covariates: child/family level - pretest score, gender, ethnicity, maternal education; classroom level - Head Start, public school	Yes	6	No, but controlled for pretest score
76	Burchinal 2010		A	WJ-III ACH - Applied Problems	WJ - Applied Problems	COG+MATH / MATH	RA	Child	CLASS	CLASS: Emotional Climate (Positive Climate, Negative Climate (reversed), Teacher Sensitivity, Over-control (reversed), and Behavior Management)	Mean Score	Classroom	1129	1129	1129	t-test	1.83	NS	Child	Piecewise HLM: T-statistic testing whether that quality measure was associated with outcome gains was different for lower versus higher quality classrooms; i.e. low/medium versus high difference	Covariates: child/family level - pretest score, gender, ethnicity, maternal education; classroom level - Head Start, public school	Yes	6	No, but controlled for pretest score
76	Burchinal 2010		A	Oral & Written Language Scales - Oral Expression Scale	OWLS - Oral Expression Scale	LANG	RA	Child	CLASS	CLASS: Emotional Climate (Positive Climate, Negative Climate (reversed), Teacher Sensitivity, Over-control (reversed), and Behavior Management)	Mean Score	Classroom	1129	1129	1129	t-test	0.97	NS	Child	Piecewise HLM: T-statistic testing whether that quality measure was associated with outcome gains across both groups of classrooms (lower and higher quality; i.e., main effect of quality	Covariates: child/family level - pretest score, gender, ethnicity, maternal education; classroom level - Head Start, public school	Yes	6	No, but controlled for pretest score
76	Burchinal 2010		A	Oral & Written Language Scales - Oral Expression Scale	OWLS - Oral Expression Scale	LANG	RA	Child	CLASS	CLASS: Emotional Climate (Positive Climate, Negative Climate (reversed), Teacher Sensitivity, Over-control (reversed), and Behavior Management)	Mean Score	Classroom	NR	1129	1129	B	0.33	NS	Child	Piecewise HLM: B (se) are the estimated slopes describing the associations between quality and outcome in the high quality classrooms	Covariates: child/family level - pretest score, gender, ethnicity, maternal education; classroom level - Head Start, public school	Yes	6	No, but controlled for pretest score
76	Burchinal 2010		A	Oral & Written Language Scales - Oral Expression Scale	OWLS - Oral Expression Scale	LANG	RA	Child	CLASS	CLASS: Emotional Climate (Positive Climate, Negative Climate (reversed), Teacher Sensitivity, Over-control (reversed), and Behavior Management)	Mean Score	Classroom	NR	1129	1129	SE	0.61	NS	Child	Piecewise HLM: B (se) are the estimated slopes describing the associations between quality and outcome in the high quality classrooms	Covariates: child/family level - pretest score, gender, ethnicity, maternal education; classroom level - Head Start, public school	Yes	6	No, but controlled for pretest score
76	Burchinal 2010		A	Oral & Written Language Scales - Oral Expression Scale	OWLS - Oral Expression Scale	LANG	RA	Child	CLASS	CLASS: Emotional Climate (Positive Climate, Negative Climate (reversed), Teacher Sensitivity, Over-control (reversed), and Behavior Management)	Mean Score	Classroom	NR	1129	1129	B	-0.28	NS	Child	Piecewise HLM: B (se) are the estimated slopes describing the associations between quality and outcome in the low/medium quality classrooms	Covariates: child/family level - pretest score, gender, ethnicity, maternal education; classroom level - Head Start, public school	Yes	6	No, but controlled for pretest score
76	Burchinal 2010		A	Oral & Written Language Scales - Oral Expression Scale	OWLS - Oral Expression Scale	LANG	RA	Child	CLASS	CLASS: Emotional Climate (Positive Climate, Negative Climate (reversed), Teacher Sensitivity, Over-control (reversed), and Behavior Management)	Mean Score	Classroom	NR	1129	1129	SE	0.15	NS	Child	Piecewise HLM: B (se) are the estimated slopes describing the associations between quality and outcome in the low/medium quality classrooms	Covariates: child/family level - pretest score, gender, ethnicity, maternal education; classroom level - Head Start, public school	Yes	6	No, but controlled for pretest score
76	Burchinal 2010		A	Oral & Written Language Scales - Oral Expression Scale	OWLS - Oral Expression Scale	LANG	RA	Child	CLASS	CLASS: Emotional Climate (Positive Climate, Negative Climate (reversed), Teacher Sensitivity, Over-control (reversed), and Behavior Management)	Mean Score	Classroom	1129	1129	1129	t-test	0.89	NS	Child	Piecewise HLM: T-statistic testing whether that quality measure was associated with outcome gains was different for lower versus higher quality classrooms; i.e. low/medium versus high difference	Covariates: child/family level - pretest score, gender, ethnicity, maternal education; classroom level - Head Start, public school	Yes	6	No, but controlled for pretest score
76	Burchinal 2010		A	PPVT-III	Peabody Picture Vocabulary Test	LANG	RA	Child	CLASS	CLASS: Emotional Climate (Positive Climate, Negative Climate (reversed), Teacher Sensitivity, Over-control (reversed), and Behavior Management)	Mean Score	Classroom	1129	1129	1129	t-test	0.36	NS	Child	Piecewise HLM: T-statistic testing whether that quality measure was associated with outcome gains across both groups of classrooms (lower and higher quality; i.e., main effect of quality	Covariates: child/family level - pretest score, gender, ethnicity, maternal education; classroom level - Head Start, public school	Yes	6	No, but controlled for pretest score
76	Burchinal 2010		A	PPVT-III	Peabody Picture Vocabulary Test	LANG	RA	Child	CLASS	CLASS: Emotional Climate (Positive Climate, Negative Climate (reversed), Teacher Sensitivity, Over-control (reversed), and Behavior Management)	Mean Score	Classroom	NR	1129	1129	B	0.29	NS	Child	Piecewise HLM: B (se) are the estimated slopes describing the associations between quality and outcome in the high quality classrooms	Covariates: child/family level - pretest score, gender, ethnicity, maternal education; classroom level - Head Start, public school	Yes	6	No, but controlled for pretest score
76	Burchinal 2010		A	PPVT-III	Peabody Picture Vocabulary Test	LANG	RA	Child	CLASS	CLASS: Emotional Climate (Positive Climate, Negative Climate (reversed), Teacher Sensitivity, Over-control (reversed), and Behavior Management)	Mean Score	Classroom	NR	1129	1129	SE	0.68	NS	Child	Piecewise HLM: B (se) are the estimated slopes describing the associations between quality and outcome in the high quality classrooms	Covariates: child/family level - pretest score, gender, ethnicity, maternal education; classroom level - Head Start, public school	Yes	6	No, but controlled for pretest score
76	Burchinal 2010		A	PPVT-III	Peabody Picture Vocabulary Test	LANG	RA	Child	CLASS	CLASS: Emotional Climate (Positive Climate, Negative Climate (reversed), Teacher Sensitivity, Over-control (reversed), and Behavior Management)	Mean Score	Classroom	NR	1129	1129	B	-0.21	NS	Child	Piecewise HLM: B (se) are the estimated slopes describing the associations between quality and outcome in the low/medium quality classrooms	Covariates: child/family level - pretest score, gender, ethnicity, maternal education; classroom level - Head Start, public school	Yes	6	No, but controlled for pretest score
76	Burchinal 2010		A	PPVT-III	Peabody Picture Vocabulary Test	LANG	RA	Child	CLASS	CLASS: Emotional Climate (Positive Climate, Negative Climate (reversed), Teacher Sensitivity, Over-control (reversed), and Behavior Management)	Mean Score	Classroom	NR	1129	1129	SE	0.16	NS	Child	Piecewise HLM: B (se) are the estimated slopes describing the associations between quality and outcome in the low/medium quality classrooms	Covariates: child/family level - pretest score, gender, ethnicity, maternal education; classroom level - Head Start, public school	Yes	6	No, but controlled for pretest score
76	Burchinal 2010		A	PPVT-III	Peabody Picture Vocabulary Test	LANG	RA	Child	CLASS	CLASS: Emotional Climate (Positive Climate, Negative Climate (reversed), Teacher Sensitivity, Over-control (reversed), and Behavior Management)	Mean Score	Classroom	1129	1129	1129	t-test	0.67	NS	Child	Piecewise HLM: T-statistic testing whether that quality measure was associated with outcome gains was different for lower versus higher quality classrooms; i.e. low/medium versus high difference	Covariates: child/family level - pretest score, gender, ethnicity, maternal education; classroom level - Head Start, public school	Yes	6	No, but controlled for pretest score
76	Burchinal 2010		A	WJ-III ACH - Letter Word Identification	WJ - Letter Word ID	LANG	RA	Child	CLASS	CLASS: Emotional Climate (Positive Climate, Negative Climate (reversed), Teacher Sensitivity, Over-control (reversed), and Behavior Management)	Mean Score	Classroom	1129	1129	1129	t-test	1.2	NS	Child	Piecewise HLM: T-statistic testing whether that quality measure was associated with outcome gains across both groups of classrooms (lower and higher quality; i.e., main effect of quality	Covariates: child/family level - pretest score, gender, ethnicity, maternal education; classroom level - Head Start, public school	Yes	6	No, but controlled for pretest score
76	Burchinal 2010		A	WJ-III ACH - Letter Word Identification	WJ - Letter Word ID	LANG	RA	Child	CLASS	CLASS: Emotional Climate (Positive Climate, Negative Climate (reversed), Teacher Sensitivity, Over-control (reversed), and Behavior Management)	Mean Score	Classroom	NR	1129	1129	B	1.7	NS	Child	Piecewise HLM: B (se) are the estimated slopes describing the associations between quality and outcome in the high quality classrooms	Covariates: child/family level - pretest score, gender, ethnicity, maternal education; classroom level - Head Start, public school	Yes	6	No, but controlled for pretest score
76	Burchinal 2010		A	WJ-III ACH - Letter Word Identification	WJ - Letter Word ID	LANG	RA	Child	CLASS	CLASS: Emotional Climate (Positive Climate, Negative Climate (reversed), Teacher Sensitivity, Over-control (reversed), and Behavior Management)	Mean Score	Classroom	NR	1129	1129	SE	1.46	NS	Child	Piecewise HLM: B (se) are the estimated slopes describing the associations between quality and outcome in the high quality classrooms	Covariates: child/family level - pretest score, gender, ethnicity, maternal education; classroom level - Head Start, public school	Yes	6	No, but controlled for pretest score
76	Burchinal 2010		A	WJ-III ACH - Letter Word Identification	WJ - Letter Word ID	LANG	RA	Child	CLASS	CLASS: Emotional Climate (Positive Climate, Negative Climate (reversed), Teacher Sensitivity, Over-control (reversed), and Behavior Management)	Mean Score	Classroom	NR	1129	1129	B	0.07	NS	Child	Piecewise HLM: B (se) are the estimated slopes describing the associations between quality and outcome in the low/medium quality classrooms	Covariates: child/family level - pretest score, gender, ethnicity, maternal education; classroom level - Head Start, public school	Yes	6	No, but controlled for pretest score
76	Burchinal 2010		A	WJ-III ACH - Letter Word Identification	WJ - Letter Word ID	LANG	RA	Child	CLASS	CLASS: Emotional Climate (Positive Climate, Negative Climate (reversed), Teacher Sensitivity, Over-control (reversed), and Behavior Management)	Mean Score	Classroom	NR	1129	1129	SE	0.47	NS	Child	Piecewise HLM: B (se) are the estimated slopes describing the associations between quality and outcome in the low/medium quality classrooms	Covariates: child/family level - pretest score, gender, ethnicity, maternal education; classroom level - Head Start, public school	Yes	6	No, but controlled for pretest score
76	Burchinal 2010		A	WJ-III ACH - Letter Word Identification	WJ - Letter Word ID	LANG	RA	Child	CLASS	CLASS: Emotional Climate (Positive Climate, Negative Climate (reversed), Teacher Sensitivity, Over-control (reversed), and Behavior Management)	Mean Score	Classroom	NR	1129	1129	t-test	0.97	NS	Child	Piecewise HLM: T-statistic testing whether that quality measure was associated with outcome gains was different for lower versus higher quality classrooms; i.e. low/medium versus high difference	Covariates: child/family level - pretest score, gender, ethnicity, maternal education; classroom level - Head Start, public school	Yes	6	No, but controlled for pretest score
76	Burchinal 2010		A	Teacher Child Rating Scale - Social Competence	TCRS - Social Competence	SOC/EMO: Pos Beh	Teacher	Child	CLASS	CLASS: Emotional Climate (Positive Climate, Negative Climate (reversed), Teacher Sensitivity, Over-control (reversed), and Behavior Management)	Mean Score	Classroom	1129	1129	1129	t-test	2.17	0.05	Child	Piecewise HLM: T-statistic testing whether that quality measure was associated with outcome gains across both groups of classrooms (lower and higher quality; i.e., main effect of quality	Covariates: child/family level - pretest score, gender, ethnicity, maternal education; classroom level - Head Start, public school	Yes	6	No, but controlled for pretest score
76	Burchinal 2010		A	Teacher Child Rating Scale - Social Competence	TCRS - Social Competence	SOC/EMO: Pos Beh	Teacher	Child	CLASS	CLASS: Emotional Climate (Positive Climate, Negative Climate (reversed), Teacher Sensitivity, Over-control (reversed), and Behavior Management)	Mean Score	Classroom	NR	1129	1129	B	0.09	0.05	Child	Piecewise HLM: B (se) are the estimated slopes describing the associations between quality and outcome in the high quality classrooms	Covariates: child/family level - pretest score, gender, ethnicity, maternal education; classroom level - Head Start, public school	Yes	6	No, but controlled for pretest score
76	Burchinal 2010		A	Teacher Child Rating Scale - Social Competence	TCRS - Social Competence	SOC/EMO: Pos Beh	Teacher	Child	CLASS	CLASS: Emotional Climate (Positive Climate, Negative Climate (reversed), Teacher Sensitivity, Over-control (reversed), and Behavior Management)	Mean Score	Classroom	NR	1129	1129	SE	0.04	0.05	Child	Piecewise HLM: B (se) are the estimated slopes describing the associations between quality and outcome in the high quality classrooms	Covariates: child/family level - pretest score, gender, ethnicity, maternal education; classroom level - Head Start, public school	Yes	6	No, but controlled for pretest score
76	Burchinal 2010		A	Teacher Child Rating Scale - Social Competence	TCRS - Social Competence	SOC/EMO: Pos Beh	Teacher	Child	CLASS	CLASS: Emotional Climate (Positive Climate, Negative Climate (reversed), Teacher Sensitivity, Over-control (reversed), and Behavior Management)	Mean Score	Classroom	NR	1129	1129	B	-0.01	NS	Child	Piecewise HLM: B (se) are the estimated slopes describing the associations between quality and outcome in the low/medium quality classrooms	Covariates: child/family level - pretest score, gender, ethnicity, maternal education; classroom level - Head Start, public school	Yes	6	No, but controlled for pretest score
76	Burchinal 2010		A	Teacher Child Rating Scale - Social Competence	TCRS - Social Competence	SOC/EMO: Pos Beh	Teacher	Child	CLASS	CLASS: Emotional Climate (Positive Climate, Negative Climate (reversed), Teacher Sensitivity, Over-control (reversed), and Behavior Management)	Mean Score	Classroom	NR	1129	1129	SE	0.01	NS	Child	Piecewise HLM: B (se) are the estimated slopes describing the associations between quality and outcome in the low/medium quality classrooms	Covariates: child/family level - pretest score, gender, ethnicity, maternal education; classroom level - Head Start, public school	Yes	6	No, but controlled for pretest score
76	Burchinal 2010		A	Teacher Child Rating Scale - Social Competence	TCRS - Social Competence	SOC/EMO: Pos Beh	Teacher	Child	CLASS	CLASS: Emotional Climate (Positive Climate, Negative Climate (reversed), Teacher Sensitivity, Over-control (reversed), and Behavior Management)	Mean Score	Classroom	1129	1129	1129	t-test	2.32	0.05	Child	Piecewise HLM: T-statistic testing whether that quality measure was associated with outcome gains was different for lower versus higher quality classrooms; i.e. low/medium versus high difference	Covariates: child/family level - pretest score, gender, ethnicity, maternal education; classroom level - Head Start, public school	Yes	6	No, but controlled for pretest score
76	Burchinal 2010		A	Teacher Child Rating Scale - Behavior Problems	TCRS - Behavior Problems	SOC/EMO: Prob Beh	Teacher	Child	CLASS	CLASS: Emotional Climate (Positive Climate, Negative Climate (reversed), Teacher Sensitivity, Over-control (reversed), and Behavior Management)	Mean Score	Classroom	1129	1129	1129	t-test	2.3	0.05	Child	Piecewise HLM: T-statistic testing whether that quality measure was associated with outcome gains across both groups of classrooms (lower and higher quality; i.e., main effect of quality	Covariates: child/family level - pretest score, gender, ethnicity, maternal education; classroom level - Head Start, public school	Yes	6	No, but controlled for pretest score
76	Burchinal 2010		A	Teacher Child Rating Scale - Behavior Problems	TCRS - Behavior Problems	SOC/EMO: Prob Beh	Teacher	Child	CLASS	CLASS: Emotional Climate (Positive Climate, Negative Climate (reversed), Teacher Sensitivity, Over-control (reversed), and Behavior Management)	Mean Score	Classroom	NR	1129	1129	B	-0.1	0.05	Child	Piecewise HLM: B (se) are the estimated slopes describing the associations between quality and outcome in the high quality classrooms	Covariates: child/family level - pretest score, gender, ethnicity, maternal education; classroom level - Head Start, public school	Yes	6	No, but controlled for pretest score
76	Burchinal 2010		A	Teacher Child Rating Scale - Behavior Problems	TCRS - Behavior Problems	SOC/EMO: Prob Beh	Teacher	Child	CLASS	CLASS: Emotional Climate (Positive Climate, Negative Climate (reversed), Teacher Sensitivity, Over-control (reversed), and Behavior Management)	Mean Score	Classroom	NR	1129	1129	SE	0.04	0.05	Child	Piecewise HLM: B (se) are the estimated slopes describing the associations between quality and outcome in the high quality classrooms	Covariates: child/family level - pretest score, gender, ethnicity, maternal education; classroom level - Head Start, public school	Yes	6	No, but controlled for pretest score
76	Burchinal 2010		A	Teacher Child Rating Scale - Behavior Problems	TCRS - Behavior Problems	SOC/EMO: Prob Beh	Teacher	Child	CLASS	CLASS: Emotional Climate (Positive Climate, Negative Climate (reversed), Teacher Sensitivity, Over-control (reversed), and Behavior Management)	Mean Score	Classroom	NR	1129	1129	B	0.03	0.01	Child	Piecewise HLM: B (se) are the estimated slopes describing the associations between quality and outcome in the low/medium quality classrooms	Covariates: child/family level - pretest score, gender, ethnicity, maternal education; classroom level - Head Start, public school	Yes	6	No, but controlled for pretest score
76	Burchinal 2010		A	Teacher Child Rating Scale - Behavior Problems	TCRS - Behavior Problems	SOC/EMO: Prob Beh	Teacher	Child	CLASS	CLASS: Emotional Climate (Positive Climate, Negative Climate (reversed), Teacher Sensitivity, Over-control (reversed), and Behavior Management)	Mean Score	Classroom	NR	1129	1129	SE	0.01	0.01	Child	Piecewise HLM: B (se) are the estimated slopes describing the associations between quality and outcome in the low/medium quality classrooms	Covariates: child/family level - pretest score, gender, ethnicity, maternal education; classroom level - Head Start, public school	Yes	6	No, but controlled for pretest score
76	Burchinal 2010		A	Teacher Child Rating Scale - Behavior Problems	TCRS - Behavior Problems	SOC/EMO: Prob Beh	Teacher	Child	CLASS	CLASS: Emotional Climate (Positive Climate, Negative Climate (reversed), Teacher Sensitivity, Over-control (reversed), and Behavior Management)	Mean Score	Classroom	1129	1129	1129	t-test	2.81	0.01	Child	Piecewise HLM: T-statistic testing whether that quality measure was associated with outcome gains was different for lower versus higher quality classrooms; i.e. low/medium versus high difference	Covariates: child/family level - pretest score, gender, ethnicity, maternal education; classroom level - Head Start, public school	Yes	6	No, but controlled for pretest score
76	Burchinal 2010		A	WJ-III ACH - Applied Problems	WJ - Applied Problems	COG+MATH / MATH	RA	Child	CLASS	CLASS: Instructional Climate Concept Development and Quality of Feedback)	Mean Score	Classroom	1129	1129	1129	t-test	3.36	0.01	Child	Piecewise HLM: T-statistic testing whether that quality measure was associated with outcome gains across both groups of classrooms (lower and higher quality; i.e., main effect of quality	Covariates: child/family level - pretest score, gender, ethnicity, maternal education; classroom level - Head Start, public school	Yes	6	No, but controlled for pretest score
76	Burchinal 2010		A	WJ-III ACH - Applied Problems	WJ - Applied Problems	COG+MATH / MATH	RA	Child	CLASS	CLASS: Instructional Climate Concept Development and Quality of Feedback)	Mean Score	Classroom	NR	1129	1129	B	8.3	0.01	Child	Piecewise HLM: B (se) are the estimated slopes describing the associations between quality and outcome in the high quality classrooms	Covariates: child/family level - pretest score, gender, ethnicity, maternal education; classroom level - Head Start, public school	Yes	6	No, but controlled for pretest score
76	Burchinal 2010		A	WJ-III ACH - Applied Problems	WJ - Applied Problems	COG+MATH / MATH	RA	Child	CLASS	CLASS: Instructional Climate Concept Development and Quality of Feedback)	Mean Score	Classroom	NR	1129	1129	SE	2.46	0.01	Child	Piecewise HLM: B (se) are the estimated slopes describing the associations between quality and outcome in the high quality classrooms	Covariates: child/family level - pretest score, gender, ethnicity, maternal education; classroom level - Head Start, public school	Yes	6	No, but controlled for pretest score
76	Burchinal 2010		A	WJ-III ACH - Applied Problems	WJ - Applied Problems	COG+MATH / MATH	RA	Child	CLASS	CLASS: Instructional Climate Concept Development and Quality of Feedback)	Mean Score	Classroom	NR	1129	1129	B	2.52	NS	Child	Piecewise HLM: B (se) are the estimated slopes describing the associations between quality and outcome in the low/medium quality classrooms	Covariates: child/family level - pretest score, gender, ethnicity, maternal education; classroom level - Head Start, public school	Yes	6	No, but controlled for pretest score
76	Burchinal 2010		A	WJ-III ACH - Applied Problems	WJ - Applied Problems	COG+MATH / MATH	RA	Child	CLASS	CLASS: Instructional Climate Concept Development and Quality of Feedback)	Mean Score	Classroom	NR	1129	1129	SE	0.84	NS	Child	Piecewise HLM: B (se) are the estimated slopes describing the associations between quality and outcome in the low/medium quality classrooms	Covariates: child/family level - pretest score, gender, ethnicity, maternal education; classroom level - Head Start, public school	Yes	6	No, but controlled for pretest score
76	Burchinal 2010		A	WJ-III ACH - Applied Problems	WJ - Applied Problems	COG+MATH / MATH	RA	Child	CLASS	CLASS: Instructional Climate Concept Development and Quality of Feedback)	Mean Score	Classroom	NR	1129	1129	t-test	2.9	0.05	Child	Piecewise HLM: T-statistic testing whether that quality measure was associated with outcome gains was different for lower versus higher quality classrooms; i.e. low/medium versus high difference	Covariates: child/family level - pretest score, gender, ethnicity, maternal education; classroom level - Head Start, public school	Yes	6	No, but controlled for pretest score
76	Burchinal 2010		A	Oral & Written Language Scales - Oral Expression Scale	OWLS - Oral Expression Scale	LANG	RA	Child	CLASS	CLASS: Instructional Climate Concept Development and Quality of Feedback)	Mean Score	Classroom	1129	1129	1129	t-test	3.51	0.01	Child	Piecewise HLM: T-statistic testing whether that quality measure was associated with outcome gains across both groups of classrooms (lower and higher quality; i.e., main effect of quality	Covariates: child/family level - pretest score, gender, ethnicity, maternal education; classroom level - Head Start, public school	Yes	6	No, but controlled for pretest score
76	Burchinal 2010		A	Oral & Written Language Scales - Oral Expression Scale	OWLS - Oral Expression Scale	LANG	RA	Child	CLASS	CLASS: Instructional Climate Concept Development and Quality of Feedback)	Mean Score	Classroom	NR	1129	1129	B	3.97	0.05	Child	Piecewise HLM: B (se) are the estimated slopes describing the associations between quality and outcome in the high quality classrooms	Covariates: child/family level - pretest score, gender, ethnicity, maternal education; classroom level - Head Start, public school	Yes	6	No, but controlled for pretest score
76	Burchinal 2010		A	Oral & Written Language Scales - Oral Expression Scale	OWLS - Oral Expression Scale	LANG	RA	Child	CLASS	CLASS: Instructional Climate Concept Development and Quality of Feedback)	Mean Score	Classroom	NR	1129	1129	SE	1.37	0.05	Child	Piecewise HLM: B (se) are the estimated slopes describing the associations between quality and outcome in the high quality classrooms	Covariates: child/family level - pretest score, gender, ethnicity, maternal education; classroom level - Head Start, public school	Yes	6	No, but controlled for pretest score
76	Burchinal 2010		A	Oral & Written Language Scales - Oral Expression Scale	OWLS - Oral Expression Scale	LANG	RA	Child	CLASS	CLASS: Instructional Climate Concept Development and Quality of Feedback)	Mean Score	Classroom	NR	1129	1129	B	1.34	0.01	Child	Piecewise HLM: B (se) are the estimated slopes describing the associations between quality and outcome in the low/medium quality classrooms	Covariates: child/family level - pretest score, gender, ethnicity, maternal education; classroom level - Head Start, public school	Yes	6	No, but controlled for pretest score
76	Burchinal 2010		A	Oral & Written Language Scales - Oral Expression Scale	OWLS - Oral Expression Scale	LANG	RA	Child	CLASS	CLASS: Instructional Climate Concept Development and Quality of Feedback)	Mean Score	Classroom	NR	1129	1129	SE	0.4	0.01	Child	Piecewise HLM: B (se) are the estimated slopes describing the associations between quality and outcome in the low/medium quality classrooms	Covariates: child/family level - pretest score, gender, ethnicity, maternal education; classroom level - Head Start, public school	Yes	6	No, but controlled for pretest score
76	Burchinal 2010		A	Oral & Written Language Scales - Oral Expression Scale	OWLS - Oral Expression Scale	LANG	RA	Child	CLASS	CLASS: Instructional Climate Concept Development and Quality of Feedback)	Mean Score	Classroom	1129	1129	1129	t-test	2.26	0.05	Child	Piecewise HLM: T-statistic testing whether that quality measure was associated with outcome gains was different for lower versus higher quality classrooms; i.e. low/medium versus high difference	Covariates: child/family level - pretest score, gender, ethnicity, maternal education; classroom level - Head Start, public school	Yes	6	No, but controlled for pretest score
76	Burchinal 2010		A	PPVT-III	Peabody Picture Vocabulary Test	LANG	RA	Child	CLASS	CLASS: Instructional Climate Concept Development and Quality of Feedback)	Mean Score	Classroom	1129	1129	1129	t-test	1.55	NS	Child	Piecewise HLM: T-statistic testing whether that quality measure was associated with outcome gains across both groups of classrooms (lower and higher quality; i.e., main effect of quality	Covariates: child/family level - pretest score, gender, ethnicity, maternal education; classroom level - Head Start, public school	Yes	6	No, but controlled for pretest score
76	Burchinal 2010		A	PPVT-III	Peabody Picture Vocabulary Test	LANG	RA	Child	CLASS	CLASS: Instructional Climate Concept Development and Quality of Feedback)	Mean Score	Classroom	NR	1129	1129	B	2.15	NS	Child	Piecewise HLM: B (se) are the estimated slopes describing the associations between quality and outcome in the high quality classrooms	Covariates: child/family level - pretest score, gender, ethnicity, maternal education; classroom level - Head Start, public school	Yes	6	No, but controlled for pretest score
76	Burchinal 2010		A	PPVT-III	Peabody Picture Vocabulary Test	LANG	RA	Child	CLASS	CLASS: Instructional Climate Concept Development and Quality of Feedback)	Mean Score	Classroom	NR	1129	1129	SE	1.16	NS	Child	Piecewise HLM: B (se) are the estimated slopes describing the associations between quality and outcome in the high quality classrooms	Covariates: child/family level - pretest score, gender, ethnicity, maternal education; classroom level - Head Start, public school	Yes	6	No, but controlled for pretest score
76	Burchinal 2010		A	PPVT-III	Peabody Picture Vocabulary Test	LANG	RA	Child	CLASS	CLASS: Instructional Climate Concept Development and Quality of Feedback)	Mean Score	Classroom	NR	1129	1129	B	0.52	NS	Child	Piecewise HLM: B (se) are the estimated slopes describing the associations between quality and outcome in the low/medium quality classrooms	Covariates: child/family level - pretest score, gender, ethnicity, maternal education; classroom level - Head Start, public school	Yes	6	No, but controlled for pretest score
76	Burchinal 2010		A	PPVT-III	Peabody Picture Vocabulary Test	LANG	RA	Child	CLASS	CLASS: Instructional Climate Concept Development and Quality of Feedback)	Mean Score	Classroom	NR	1129	1129	SE	0.41	NS	Child	Piecewise HLM: B (se) are the estimated slopes describing the associations between quality and outcome in the low/medium quality classrooms	Covariates: child/family level - pretest score, gender, ethnicity, maternal education; classroom level - Head Start, public school	Yes	6	No, but controlled for pretest score
76	Burchinal 2010		A	PPVT-III	Peabody Picture Vocabulary Test	LANG	RA	Child	CLASS	CLASS: Instructional Climate Concept Development and Quality of Feedback)	Mean Score	Classroom	1129	1129	1129	t-test	1.71	NS	Child	Piecewise HLM: T-statistic testing whether that quality measure was associated with outcome gains was different for lower versus higher quality classrooms; i.e. low/medium versus high difference	Covariates: child/family level - pretest score, gender, ethnicity, maternal education; classroom level - Head Start, public school	Yes	6	No, but controlled for pretest score
76	Burchinal 2010		A	WJ-III ACH - Letter Word Identification	WJ - Letter Word ID	LANG	RA	Child	CLASS	CLASS: Instructional Climate Concept Development and Quality of Feedback)	Mean Score	Classroom	1129	1129	1129	t-test	1.34	NS	Child	Piecewise HLM: T-statistic testing whether that quality measure was associated with outcome gains across both groups of classrooms (lower and higher quality; i.e., main effect of quality	Covariates: child/family level - pretest score, gender, ethnicity, maternal education; classroom level - Head Start, public school	Yes	6	No, but controlled for pretest score
76	Burchinal 2010		A	WJ-III ACH - Letter Word Identification	WJ - Letter Word ID	LANG	RA	Child	CLASS	CLASS: Instructional Climate Concept Development and Quality of Feedback)	Mean Score	Classroom	NR	1129	1129	B	5.54	0.05	Child	Piecewise HLM: B (se) are the estimated slopes describing the associations between quality and outcome in the high quality classrooms	Covariates: child/family level - pretest score, gender, ethnicity, maternal education; classroom level - Head Start, public school	Yes	6	No, but controlled for pretest score
76	Burchinal 2010		A	WJ-III ACH - Letter Word Identification	WJ - Letter Word ID	LANG	RA	Child	CLASS	CLASS: Instructional Climate Concept Development and Quality of Feedback)	Mean Score	Classroom	NR	1129	1129	SE	2	0.05	Child	Piecewise HLM: B (se) are the estimated slopes describing the associations between quality and outcome in the high quality classrooms	Covariates: child/family level - pretest score, gender, ethnicity, maternal education; classroom level - Head Start, public school	Yes	6	No, but controlled for pretest score
76	Burchinal 2010		A	WJ-III ACH - Letter Word Identification	WJ - Letter Word ID	LANG	RA	Child	CLASS	CLASS: Instructional Climate Concept Development and Quality of Feedback)	Mean Score	Classroom	NR	1129	1129	B	0.7	NS	Child	Piecewise HLM: B (se) are the estimated slopes describing the associations between quality and outcome in the low/medium quality classrooms	Covariates: child/family level - pretest score, gender, ethnicity, maternal education; classroom level - Head Start, public school	Yes	6	No, but controlled for pretest score
76	Burchinal 2010		A	WJ-III ACH - Letter Word Identification	WJ - Letter Word ID	LANG	RA	Child	CLASS	CLASS: Instructional Climate Concept Development and Quality of Feedback)	Mean Score	Classroom	NR	1129	1129	SE	0.84	NS	Child	Piecewise HLM: B (se) are the estimated slopes describing the associations between quality and outcome in the low/medium quality classrooms	Covariates: child/family level - pretest score, gender, ethnicity, maternal education; classroom level - Head Start, public school	Yes	6	No, but controlled for pretest score
76	Burchinal 2010		A	WJ-III ACH - Letter Word Identification	WJ - Letter Word ID	LANG	RA	Child	CLASS	CLASS: Instructional Climate Concept Development and Quality of Feedback)	Mean Score	Classroom	NR	1129	1129	t-test	2.31	0.05	Child	Piecewise HLM: T-statistic testing whether that quality measure was associated with outcome gains was different for lower versus higher quality classrooms; i.e. low/medium versus high difference	Covariates: child/family level - pretest score, gender, ethnicity, maternal education; classroom level - Head Start, public school	Yes	6	No, but controlled for pretest score
76	Burchinal 2010		A	Teacher Child Rating Scale - Social Competence	TCRS - Social Competence	SOC/EMO: Pos Beh	Teacher	Child	CLASS	CLASS: Instructional Climate Concept Development and Quality of Feedback)	Mean Score	Classroom	1129	1129	1129	t-test	1.44	NS	Child	Piecewise HLM: T-statistic testing whether that quality measure was associated with outcome gains across both groups of classrooms (lower and higher quality; i.e., main effect of quality	Covariates: child/family level - pretest score, gender, ethnicity, maternal education; classroom level - Head Start, public school	Yes	6	No, but controlled for pretest score
76	Burchinal 2010		A	Teacher Child Rating Scale - Social Competence	TCRS - Social Competence	SOC/EMO: Pos Beh	Teacher	Child	CLASS	CLASS: Instructional Climate Concept Development and Quality of Feedback)	Mean Score	Classroom	NR	1129	1129	B	0.12	NS	Child	Piecewise HLM: B (se) are the estimated slopes describing the associations between quality and outcome in the high quality classrooms	Covariates: child/family level - pretest score, gender, ethnicity, maternal education; classroom level - Head Start, public school	Yes	6	No, but controlled for pretest score
76	Burchinal 2010		A	Teacher Child Rating Scale - Social Competence	TCRS - Social Competence	SOC/EMO: Pos Beh	Teacher	Child	CLASS	CLASS: Instructional Climate Concept Development and Quality of Feedback)	Mean Score	Classroom	NR	1129	1129	SE	0.08	NS	Child	Piecewise HLM: B (se) are the estimated slopes describing the associations between quality and outcome in the high quality classrooms	Covariates: child/family level - pretest score, gender, ethnicity, maternal education; classroom level - Head Start, public school	Yes	6	No, but controlled for pretest score
76	Burchinal 2010		A	Teacher Child Rating Scale - Social Competence	TCRS - Social Competence	SOC/EMO: Pos Beh	Teacher	Child	CLASS	CLASS: Instructional Climate Concept Development and Quality of Feedback)	Mean Score	Classroom	NR	1129	1129	B	0.03	NS	Child	Piecewise HLM: B (se) are the estimated slopes describing the associations between quality and outcome in the low/medium quality classrooms	Covariates: child/family level - pretest score, gender, ethnicity, maternal education; classroom level - Head Start, public school	Yes	6	No, but controlled for pretest score
76	Burchinal 2010		A	Teacher Child Rating Scale - Social Competence	TCRS - Social Competence	SOC/EMO: Pos Beh	Teacher	Child	CLASS	CLASS: Instructional Climate Concept Development and Quality of Feedback)	Mean Score	Classroom	NR	1129	1129	SE	0.03	NS	Child	Piecewise HLM: B (se) are the estimated slopes describing the associations between quality and outcome in the low/medium quality classrooms	Covariates: child/family level - pretest score, gender, ethnicity, maternal education; classroom level - Head Start, public school	Yes	6	No, but controlled for pretest score
76	Burchinal 2010		A	Teacher Child Rating Scale - Social Competence	TCRS - Social Competence	SOC/EMO: Pos Beh	Teacher	Child	CLASS	CLASS: Instructional Climate Concept Development and Quality of Feedback)	Mean Score	Classroom	1129	1129	1129	t-test	1.28	NS	Child	Piecewise HLM: T-statistic testing whether that quality measure was associated with outcome gains was different for lower versus higher quality classrooms; i.e. low/medium versus high difference	Covariates: child/family level - pretest score, gender, ethnicity, maternal education; classroom level - Head Start, public school	Yes	6	No, but controlled for pretest score
76	Burchinal 2010		A	Teacher Child Rating Scale - Behavior Problems	TCRS - Behavior Problems	SOC/EMO: Prob Beh	Teacher	Child	CLASS	CLASS: Instructional Climate Concept Development and Quality of Feedback)	Mean Score	Classroom	1129	1129	1129	t-test	1.8	NS	Child	Piecewise HLM: T-statistic testing whether that quality measure was associated with outcome gains across both groups of classrooms (lower and higher quality; i.e., main effect of quality	Covariates: child/family level - pretest score, gender, ethnicity, maternal education; classroom level - Head Start, public school	Yes	6	No, but controlled for pretest score
76	Burchinal 2010		A	Teacher Child Rating Scale - Behavior Problems	TCRS - Behavior Problems	SOC/EMO: Prob Beh	Teacher	Child	CLASS	CLASS: Instructional Climate Concept Development and Quality of Feedback)	Mean Score	Classroom	NR	1129	1129	B	-0.04	NS	Child	Piecewise HLM: B (se) are the estimated slopes describing the associations between quality and outcome in the high quality classrooms	Covariates: child/family level - pretest score, gender, ethnicity, maternal education; classroom level - Head Start, public school	Yes	6	No, but controlled for pretest score
76	Burchinal 2010		A	Teacher Child Rating Scale - Behavior Problems	TCRS - Behavior Problems	SOC/EMO: Prob Beh	Teacher	Child	CLASS	CLASS: Instructional Climate Concept Development and Quality of Feedback)	Mean Score	Classroom	NR	1129	1129	SE	0.06	NS	Child	Piecewise HLM: B (se) are the estimated slopes describing the associations between quality and outcome in the high quality classrooms	Covariates: child/family level - pretest score, gender, ethnicity, maternal education; classroom level - Head Start, public school	Yes	6	No, but controlled for pretest score
76	Burchinal 2010		A	Teacher Child Rating Scale - Behavior Problems	TCRS - Behavior Problems	SOC/EMO: Prob Beh	Teacher	Child	CLASS	CLASS: Instructional Climate Concept Development and Quality of Feedback)	Mean Score	Classroom	NR	1129	1129	B	-0.04	0.05	Child	Piecewise HLM: B (se) are the estimated slopes describing the associations between quality and outcome in the low/medium quality classrooms	Covariates: child/family level - pretest score, gender, ethnicity, maternal education; classroom level - Head Start, public school	Yes	6	No, but controlled for pretest score
76	Burchinal 2010		A	Teacher Child Rating Scale - Behavior Problems	TCRS - Behavior Problems	SOC/EMO: Prob Beh	Teacher	Child	CLASS	CLASS: Instructional Climate Concept Development and Quality of Feedback)	Mean Score	Classroom	NR	1129	1129	SE	0.02	0.05	Child	Piecewise HLM: B (se) are the estimated slopes describing the associations between quality and outcome in the low/medium quality classrooms	Covariates: child/family level - pretest score, gender, ethnicity, maternal education; classroom level - Head Start, public school	Yes	6	No, but controlled for pretest score
76	Burchinal 2010		A	Teacher Child Rating Scale - Behavior Problems	TCRS - Behavior Problems	SOC/EMO: Prob Beh	Teacher	Child	CLASS	CLASS: Instructional Climate Concept Development and Quality of Feedback)	Mean Score	Classroom	1129	1129	1129	t-test	0.17	NS	Child	Piecewise HLM: T-statistic testing whether that quality measure was associated with outcome gains was different for lower versus higher quality classrooms; i.e. low/medium versus high difference	Covariates: child/family level - pretest score, gender, ethnicity, maternal education; classroom level - Head Start, public school	Yes	6	No, but controlled for pretest score
78	Guo 2010		A	PPVT-III	Peabody Picture Vocabulary Test	LANG	RA	Child	CLASS	CLASS: Emotional Support (10 scale ver - negative climate not included?)	Mean Score	Classroom	NR	322	322	B	1.021	0.05	Child	HLM: 2 covariates	Covariates: pretest score, treatment status	Yes	2	No, but controlled for pretest score	Differ from analyses above (coefficient and SD) based on the control variables in the model
78	Guo 2010		A	PPVT-III	Peabody Picture Vocabulary Test	LANG	RA	Child	CLASS	CLASS: Emotional Support (10 scale ver - negative climate not included?)	Mean Score	Classroom	NR	322	322	t-test	1.97	0.05	Child	HLM: 2 covariates	Covariates: pretest score, treatment status	Yes	2	No, but controlled for pretest score	Differ from analyses above (coefficient and SD) based on the control variables in the model
78	Guo 2010		A	Print Awareness - Composite PWPA/PALS	Print Awareness - Composite PWPA/PALS	LANG	RA	Child	CLASS	CLASS: Emotional Support (10 scale ver - negative climate not included?)	Mean Score	Classroom	NR	322	322	B	0.065	0.05	Child	HLM: 2 covariates	Covariates: pretest score, treatment status	Yes	2	No, but controlled for pretest score	Differ from analyses above (coefficient and SD) based on the control variables in the model
78	Guo 2010		A	Print Awareness - Composite PWPA/PALS	Print Awareness - Composite PWPA/PALS	LANG	RA	Child	CLASS	CLASS: Emotional Support (10 scale ver - negative climate not included?)	Mean Score	Classroom	NR	322	322	t-test	17.919	0.05	Child	HLM: 2 covariates	Covariates: pretest score, treatment status	Yes	2	No, but controlled for pretest score	Differ from analyses above (coefficient and SD) based on the control variables in the model
78	Guo 2010		A	PPVT-III	Peabody Picture Vocabulary Test	LANG	RA	Child	CLASS	CLASS: Emotional Support (10 scale ver - negative climate not included?)	Mean Score	Classroom	NR	322	322	B	0.981	0.034	Child	HLM: 2 covariates	Covariates: pretest score, treatment status, teacher self-efficacy, self-efficacy x emotional support	Yes	4	No, but controlled for pretest score
78	Guo 2010		A	PPVT-III	Peabody Picture Vocabulary Test	LANG	RA	Child	CLASS	CLASS: Emotional Support (10 scale ver - negative climate not included?)	Mean Score	Classroom	NR	322	322	SE	0.451	0.034	Child	HLM: 4 covariates	Covariates: pretest score, treatment status, teacher self-efficacy, self-efficacy x emotional support	Yes	4	No, but controlled for pretest score
78	Guo 2010		A	Print Awareness - Composite PWPA/PALS	Print Awareness - Composite PWPA/PALS	LANG	RA	Child	CLASS	CLASS: Emotional Support (10 scale ver - negative climate not included?)	Mean Score	Classroom	NR	322	322	B	0.044	0.101	Child	HLM: 4 covariates	Covariates: pretest score, treatment status, teacher self-efficacy, self-efficacy x emotional support	Yes	4	No, but controlled for pretest score
78	Guo 2010		A	Print Awareness - Composite PWPA/PALS	Print Awareness - Composite PWPA/PALS	LANG	RA	Child	CLASS	CLASS: Emotional Support (10 scale ver - negative climate not included?)	Mean Score	Classroom	NR	322	322	SE	0.027	0.101	Child	HLM: 4 covariates	Covariates: pretest score, treatment status, teacher self-efficacy, self-efficacy x emotional support	Yes	4	No, but controlled for pretest score
78	Guo 2010		A	PPVT-III	Peabody Picture Vocabulary Test	LANG	RA	Child	CLASS	CLASS: Instructional Support (Literacy Focus not included)	Mean Score	Classroom	NR	322	322	B	1.005	NS	Child	HLM: 2 covariates	Covariates: pretest score, treatment status	Yes	2	No, but controlled for pretest score	Differ from analyses above (coefficient and SD) based on the control variables in the model
78	Guo 2010		A	PPVT-III	Peabody Picture Vocabulary Test	LANG	RA	Child	CLASS	CLASS: Instructional Support (Literacy Focus not included)	Mean Score	Classroom	NR	322	322	t-test	1.912	NS	Child	HLM: 2 covariates	Covariates: pretest score, treatment status	Yes	2	No, but controlled for pretest score	Differ from analyses above (coefficient and SD) based on the control variables in the model
78	Guo 2010		A	Print Awareness - Composite PWPA/PALS	Print Awareness - Composite PWPA/PALS	LANG	RA	Child	CLASS	CLASS: Instructional Support (Literacy Focus not included)	Mean Score	Classroom	NR	322	322	B	0.088	0.05	Child	HLM: 2 covariates	Covariates: pretest score, treatment status	Yes	2	No, but controlled for pretest score	Differ from analyses above (coefficient and SD) based on the control variables in the model
78	Guo 2010		A	Print Awareness - Composite PWPA/PALS	Print Awareness - Composite PWPA/PALS	LANG	RA	Child	CLASS	CLASS: Instructional Support (Literacy Focus not included)	Mean Score	Classroom	NR	322	322	t-test	2.533	0.05	Child	HLM: 2 covariates	Covariates: pretest score, treatment status	Yes	2	No, but controlled for pretest score	Differ from analyses above (coefficient and SD) based on the control variables in the model
78	Guo 2010		A	PPVT-III	Peabody Picture Vocabulary Test	LANG	RA	Child	CLASS	CLASS: Instructional Support (Literacy Focus not included)	Mean Score	Classroom	NR	322	322	B	0.924	0.096	Child	HLM: 4 covariates	Covariates: pretest score, treatment status, teacher self-efficacy, self-efficacy x emotional support	Yes	4	No, but controlled for pretest score
78	Guo 2010		A	PPVT-III	Peabody Picture Vocabulary Test	LANG	RA	Child	CLASS	CLASS: Instructional Support (Literacy Focus not included)	Mean Score	Classroom	NR	322	322	SE	0.547	0.096	Child	HLM: 4 covariates	Covariates: pretest score, treatment status, teacher self-efficacy, self-efficacy x emotional support	Yes	4	No, but controlled for pretest score
78	Guo 2010		A	Print Awareness - Composite PWPA/PALS	Print Awareness - Composite PWPA/PALS	LANG	RA	Child	CLASS	CLASS: Instructional Support (Literacy Focus not included)	Mean Score	Classroom	NR	322	322	B	0.075	0.011	Child	HLM: 4 covariates	Covariates: pretest score, treatment status, teacher self-efficacy, self-efficacy x emotional support	Yes	4	No, but controlled for pretest score
78	Guo 2010		A	Print Awareness - Composite PWPA/PALS	Print Awareness - Composite PWPA/PALS	LANG	RA	Child	CLASS	CLASS: Instructional Support (Literacy Focus not included)	Mean Score	Classroom	NR	322	322	SE	0.029	0.011	Child	HLM: 4 covariates	Covariates: pretest score, treatment status, teacher self-efficacy, self-efficacy x emotional support	Yes	4	No, but controlled for pretest score
84	West 2010		B	WJ-III ACH - Applied Problems	WJ - Applied Problems	COG+MATH / MATH	RA	Child	CLASS	CLASS: Instructional Support	Mean Score	Classroom	426	426	426	Beta	-0.06	NS	Child	HLM Model 2 with low, middle, versus high skills ability at HS entry added	Covariates: child/family level - child's exposure to HS (1 vs. 2 years), gender, ethnicity, language, poverty ratio, joint book reading at least 3 times per week, number of books in home, maternal education, parent depressive symptoms, Low/mid/high ability at HS entry; classroom level - mean peer abilities at HS entry on WJ-AP, variation in peer abilities at HS entry on WJ-AP, full day/half day, …	No	16	NO	The following analyses predict end of Head Start outcomes
84	West 2010		B	PPVT-4	Peabody Picture Vocabulary Test	LANG	RA	Child	CLASS	CLASS: Instructional Support	Mean Score	Classroom	684	684	684	Beta	0.01	NS	Child	HLM Model 2 with low, middle, versus high skills ability at HS entry added	Covariates: child/family level - child's exposure to HS (1 vs. 2 years), gender, ethnicity, language, poverty ratio, joint book reading at least 3 times per week, number of books in home, maternal education, parent depressive symptoms, Low/mid/high ability at HS entry; classroom level - mean peer abilities at HS entry on PPVT-4, variation in peer abilities at HS entry on PPVT-4, full day/half day…	No	16	NO	The following analyses predict end of Head Start outcomes
84	West 2010		B	WJ-III ACH - Letter Word Identification	WJ - Letter Word ID	LANG	RA	Child	CLASS	CLASS: Instructional Support	Mean Score	Classroom	478	478	478	Beta	0.11	NS	Child	HLM Model 2 with low, middle, versus high skills ability at HS entry added	Covariates: child/family level - child's exposure to HS (1 vs. 2 years), gender, ethnicity, language, poverty ratio, joint book reading at least 3 times per week, number of books in home, maternal education, parent depressive symptoms, Low/mid/high ability at HS entry; classroom level - mean peer abilities at HS entry on WJ-LWI, variation in peer abilities at HS entry on WJ-LWI, full day/half day…	No	16	NO	The following analyses predict end of Head Start outcomes
84	West 2010		B	ECLS Mathematics Score	ECLS-B - Math	COG+MATH / MATH	RA	Child	CLASS	CLASS: Instructional Support	Mean Score	Classroom	572	572	572	Beta	-0.16	NS	Child	HLM Model 2	Covariates: child/family level - child's exposure to HS (1 vs. 2 years), gender, ethnicity, language, poverty ratio, joint book reading at least 3 times per week, number of books in home, maternal education, parent depressive symptoms; classroom level - mean peer abilities at HS entry on ECLS-Math, variation in peer abilities at HS entry on ECLS-Math, full day/half day, ECERS – Teaching and Inter…	No	15	NO	The following analyses predict end of Head Start outcomes
84	West 2010		B	WJ-III ACH - Applied Problems	WJ - Applied Problems	COG+MATH / MATH	RA	Child	CLASS	CLASS: Instructional Support	Mean Score	Classroom	426	426	426	Beta	-0.12	NS	Child	HLM Model 2	Covariates: child/family level - child's exposure to HS (1 vs. 2 years), gender, ethnicity, language, poverty ratio, joint book reading at least 3 times per week, number of books in home, maternal education, parent depressive symptoms; classroom level - mean peer abilities at HS entry on WJ-AP, variation in peer abilities at HS entry on WJ-AP, full day/half day, ECERS – Teaching and Interactions,…	No	15	NO	The following analyses predict end of Head Start outcomes
84	West 2010		B	PPVT-4	Peabody Picture Vocabulary Test	LANG	RA	Child	CLASS	CLASS: Instructional Support	Mean Score	Classroom	684	684	684	Beta	0.09	NS	Child	HLM Model 2	Covariates: child/family level - child's exposure to HS (1 vs. 2 years), gender, ethnicity, language, poverty ratio, joint book reading at least 3 times per week, number of books in home, maternal education, parent depressive symptoms; classroom level - mean peer abilities at HS entry on PPVT-4, variation in peer abilities at HS entry on PPVT-4, full day/half day, ECERS – Teaching and Interaction…	No	15	NO	The following analyses predict end of Head Start outcomes
84	West 2010		B	WJ-III ACH - Letter Word Identification	WJ - Letter Word ID	LANG	RA	Child	CLASS	CLASS: Instructional Support	Mean Score	Classroom	478	478	478	Beta	0.25	NS	Child	HLM Model 2	Covariates: child/family level - child's exposure to HS (1 vs. 2 years), gender, ethnicity, language, poverty ratio, joint book reading at least 3 times per week, number of books in home, maternal education, parent depressive symptoms; classroom level - mean peer abilities at HS entry on WJ-LWI, variation in peer abilities at HS entry on WJ-LWI, full day/half day, ECERS – Teaching and Interaction…	No	15	NO	The following analyses predict end of Head Start outcomes
84	West 2010		B	Social Skills Rating System - Social Skills	SSRS - Social Skills	SOC/EMO: Pos Beh	Teacher	Child	CLASS	CLASS: Instructional Support	Mean Score	Classroom	678	678	678	Beta	-0.11	NS	Child	HLM Model 2	Covariates: child/family level - child's exposure to HS (1 vs. 2 years), gender, ethnicity, language, poverty ratio, joint book reading at least 3 times per week, number of books in home, maternal education, parent depressive symptoms; classroom level - mean peer abilities at HS entry on PPVT-4, variation in peer abilities at HS entry on PPVT-4, full day/half day, ECERS – Teaching and Interaction…	No	15	NO	The following analyses predict end of Head Start outcomes
84	West 2010		B	Social Skills Rating System - Problem Behaviors	SSRS - Problem Behaviors	SOC/EMO: Prob Beh	Teacher	Child	CLASS	CLASS: Instructional Support	Mean Score	Classroom	678	678	678	Beta	0.04	NS	Child	HLM Model 2	Covariates: child/family level - child's exposure to HS (1 vs. 2 years), gender, ethnicity, language, poverty ratio, joint book reading at least 3 times per week, number of books in home, maternal education, parent depressive symptoms; classroom level - mean peer abilities at HS entry on PPVT-4, variation in peer abilities at HS entry on PPVT-4, full day/half day, ECERS – Teaching and Interaction…	No	15	NO	The following analyses predict end of Head Start outcomes
92	Aikens 2010	doc 128	B	Early Childhood Longitudinal Study - Math	ECLS-B - Math	COG+MATH / MATH	RA	Program	CLASS	CLASS: Instructional Support	Mean Score	Classroom	NR	2334	2334	Beta	0.053	NS	Child	Model 2 CLASS - Instructional Support (quadratic term dropped)	Covariates: child/family level - pretest score, age, gender, ethnicity, language, poverty, maternal education, maternal depressive symptoms; classroom level - full time class, peer social abilities, variation of peer abilities, peer abilities (PPVT), variation of peer abilities, DAP attitudes, teacher education	No	15	No, but controlled for pretest score	The data used to report on child and family characteristics and child outcomes are weighted to represent all children entering Head Start for the first time in fall 2006 who were still enrolled in spring 2007. Teacher data are weighted to represent all teachers serving children who entered Head Start for the first time in fall 2006 and who were still enrolled in their classrooms in spring 2007. C…
92	Aikens 2010	doc 92	B	ECLS Mathematics	ECLS-B - Math	COG+MATH / MATH	RA	Child	CLASS	CLASS: Instructional Support	Mean Score	Program	NR	2334	2334	Beta	0.052	NS	Child	Model 3 CLASS - Instructional Support (quadratic term dropped)	Covariates: child/family level - pretest score, age, gender, ethnicity, language, poverty, maternal education, maternal depressive symptoms; classroom level - full time class, peer social abilities, variation of peer abilities, peer abilities (PPVT), variation of peer abilities, DAP attitudes, teacher education; program level – SES, % ELL, program curriculum package, teacher turnover, teacher sal…	No	20	No, but controlled for pretest score	The data used to report on child and family characteristics and child outcomes are weighted to represent all children entering Head Start for the first time in fall 2006 who were still enrolled in spring 2007. Teacher data are weighted to represent all teachers serving children who entered Head Start for the first time in fall 2006 and who were still enrolled in their classrooms in spring 2007. C…
92	Aikens 2010	doc 128	B	WJ III or WM Applied Problems	WJ - Applied Problems	COG+MATH / MATH	RA	Program	CLASS	CLASS: Instructional Support	Mean Score	Classroom	NR	2140	2140	Beta	-0.295	NS	Child	Model 2 CLASS - Instructional Support (quadratic term included)	Covariates: child/family level - pretest score, age, gender, ethnicity, language, poverty, maternal education, maternal depressive symptoms; classroom level - full time class, peer social abilities, variation of peer abilities, peer abilities (PPVT), variation of peer abilities, DAP attitudes, teacher education	No	15	No, but controlled for pretest score	The data used to report on child and family characteristics and child outcomes are weighted to represent all children entering Head Start for the first time in fall 2006 who were still enrolled in spring 2007. Teacher data are weighted to represent all teachers serving children who entered Head Start for the first time in fall 2006 and who were still enrolled in their classrooms in spring 2007. C…
92	Aikens 2010	doc 128	B	WJ III or WM Applied Problems	WJ - Applied Problems	COG+MATH / MATH	RA	Program	CLASS	CLASS: Instructional Support	Mean Score	Classroom	NR	2140	2140	Beta	0.055	NS	Child	Model 2 CLASS - Instructional Support (quadratic term)	Covariates: child/family level - pretest score, age, gender, ethnicity, language, poverty, maternal education, maternal depressive symptoms; classroom level - full time class, peer social abilities, variation of peer abilities, peer abilities (PPVT), variation of peer abilities, DAP attitudes, teacher education	No	15	No, but controlled for pretest score	The data used to report on child and family characteristics and child outcomes are weighted to represent all children entering Head Start for the first time in fall 2006 who were still enrolled in spring 2007. Teacher data are weighted to represent all teachers serving children who entered Head Start for the first time in fall 2006 and who were still enrolled in their classrooms in spring 2007. C…
92	Aikens 2010	doc 92	B	WJ-III ACH - Applied Problems	WJ - Applied Problems	COG+MATH / MATH	RA	Child	CLASS	CLASS: Instructional Support	Mean Score	Program	NR	2140	2140	Beta	-0.268	NS	Child	Model 3 CLASS - Instructional Support (quadratic term included)	Covariates: child/family level - pretest score, age, gender, ethnicity, language, poverty, maternal education, maternal depressive symptoms; classroom level - full time class, peer social abilities, variation of peer abilities, peer abilities (PPVT), variation of peer abilities, DAP attitudes, teacher education; program level – SES, % ELL, program curriculum package, teacher turnover, teacher sal…	No	20	No, but controlled for pretest score	The data used to report on child and family characteristics and child outcomes are weighted to represent all children entering Head Start for the first time in fall 2006 who were still enrolled in spring 2007. Teacher data are weighted to represent all teachers serving children who entered Head Start for the first time in fall 2006 and who were still enrolled in their classrooms in spring 2007. C…
92	Aikens 2010	doc 92	B	WJ-III ACH - Applied Problems	WJ - Applied Problems	COG+MATH / MATH	RA	Child	CLASS	CLASS: Instructional Support	Mean Score	Program	NR	2140	2140	Beta	0.049	NS	Child	Model 3 CLASS - Instructional Support (quadratic term)	Covariates: child/family level - pretest score, age, gender, ethnicity, language, poverty, maternal education, maternal depressive symptoms; classroom level - full time class, peer social abilities, variation of peer abilities, peer abilities (PPVT), variation of peer abilities, DAP attitudes, teacher education; program level – SES, % ELL, program curriculum package, teacher turnover, teacher sal…	No	20	No, but controlled for pretest score	The data used to report on child and family characteristics and child outcomes are weighted to represent all children entering Head Start for the first time in fall 2006 who were still enrolled in spring 2007. Teacher data are weighted to represent all teachers serving children who entered Head Start for the first time in fall 2006 and who were still enrolled in their classrooms in spring 2007. C…
92	Aikens 2010	doc 128	B	Peabody Picture Vocabulary Test (English & Spanish)	Peabody Picture Vocabulary Test	LANG	RA	Program	CLASS	CLASS: Instructional Support	Mean Score	Classroom	NR	2931	2931	Beta	-0.187	NS	Child	Model 2 CLASS - Instructional Support (quadratic term included)	Covariates: child/family level - pretest score, age, gender, ethnicity, language, poverty, maternal education, maternal depressive symptoms; classroom level - full time class, peer social abilities, variation of peer abilities, peer abilities (PPVT), variation of peer abilities, DAP attitudes, teacher education	No	15	No, but controlled for pretest score	The data used to report on child and family characteristics and child outcomes are weighted to represent all children entering Head Start for the first time in fall 2006 who were still enrolled in spring 2007. Teacher data are weighted to represent all teachers serving children who entered Head Start for the first time in fall 2006 and who were still enrolled in their classrooms in spring 2007. C…
92	Aikens 2010	doc 128	B	Peabody Picture Vocabulary Test (English & Spanish)	Peabody Picture Vocabulary Test	LANG	RA	Program	CLASS	CLASS: Instructional Support	Mean Score	Classroom	NR	2931	2931	Beta	0.056	< .05	Child	Model 2 CLASS - Instructional Support (quadratic term)	Covariates: child/family level - pretest score, age, gender, ethnicity, language, poverty, maternal education, maternal depressive symptoms; classroom level - full time class, peer social abilities, variation of peer abilities, peer abilities (PPVT), variation of peer abilities, DAP attitudes, teacher education	No	15	No, but controlled for pretest score	The data used to report on child and family characteristics and child outcomes are weighted to represent all children entering Head Start for the first time in fall 2006 who were still enrolled in spring 2007. Teacher data are weighted to represent all teachers serving children who entered Head Start for the first time in fall 2006 and who were still enrolled in their classrooms in spring 2007. C…
92	Aikens 2010	doc 92	B	PPVT-4	Peabody Picture Vocabulary Test	LANG	RA	Child	CLASS	CLASS: Instructional Support	Mean Score	Program	NR	2931	2931	Beta	-0.177	NS	Child	Model 3 CLASS - Instructional Support (quadratic term included)	Covariates: child/family level - pretest score, age, gender, ethnicity, language, poverty, maternal education, maternal depressive symptoms; classroom level - full time class, peer social abilities, variation of peer abilities, peer abilities (PPVT), variation of peer abilities, DAP attitudes, teacher education; program level – SES, % ELL, program curriculum package, teacher turnover, teacher sal…	No	20	No, but controlled for pretest score	The data used to report on child and family characteristics and child outcomes are weighted to represent all children entering Head Start for the first time in fall 2006 who were still enrolled in spring 2007. Teacher data are weighted to represent all teachers serving children who entered Head Start for the first time in fall 2006 and who were still enrolled in their classrooms in spring 2007. C…
92	Aikens 2010	doc 92	B	PPVT-4	Peabody Picture Vocabulary Test	LANG	RA	Child	CLASS	CLASS: Instructional Support	Mean Score	Program	NR	2931	2931	Beta	0.054	0.05	Child	Model 3 CLASS - Instructional Support (quadratic term)	Covariates: child/family level - pretest score, age, gender, ethnicity, language, poverty, maternal education, maternal depressive symptoms; classroom level - full time class, peer social abilities, variation of peer abilities, peer abilities (PPVT), variation of peer abilities, DAP attitudes, teacher education; program level – SES, % ELL, program curriculum package, teacher turnover, teacher sal…	No	20	No, but controlled for pretest score	The data used to report on child and family characteristics and child outcomes are weighted to represent all children entering Head Start for the first time in fall 2006 who were still enrolled in spring 2007. Teacher data are weighted to represent all teachers serving children who entered Head Start for the first time in fall 2006 and who were still enrolled in their classrooms in spring 2007. C…
92	Aikens 2010	doc 92	B	PPVT-4	Peabody Picture Vocabulary Test	LANG	RA	Child	CLASS	CLASS: Instructional Support	Mean Score	Program	NR	2931	2931	Effect size	0.12	0.05	Child	Model 3 CLASS - Instructional Support (quadratic term)	Covariates: child/family level - pretest score, age, gender, ethnicity, language, poverty, maternal education, maternal depressive symptoms; classroom level - full time class, peer social abilities, variation of peer abilities, peer abilities (PPVT), variation of peer abilities, DAP attitudes, teacher education; program level – SES, % ELL, program curriculum package, teacher turnover, teacher sal…	No	20	No, but controlled for pretest score	The data used to report on child and family characteristics and child outcomes are weighted to represent all children entering Head Start for the first time in fall 2006 who were still enrolled in spring 2007. Teacher data are weighted to represent all teachers serving children who entered Head Start for the first time in fall 2006 and who were still enrolled in their classrooms in spring 2007. C…
92	Aikens 2010	doc 128	B	Peabody Picture Vocabulary Test (English & Spanish)	Peabody Picture Vocabulary Test	LANG	RA	Program	CLASS	CLASS: Instructional Support	Mean Score	Classroom	NR	2931	2931	ES	0.124	< .05	Child	Model 2 CLASS - Instructional Support (quadratic term)	Covariates: child/family level - pretest score, age, gender, ethnicity, language, poverty, maternal education, maternal depressive symptoms; classroom level - full time class, peer social abilities, variation of peer abilities, peer abilities (PPVT), variation of peer abilities, DAP attitudes, teacher education	No	15	No, but controlled for pretest score	The data used to report on child and family characteristics and child outcomes are weighted to represent all children entering Head Start for the first time in fall 2006 who were still enrolled in spring 2007. Teacher data are weighted to represent all teachers serving children who entered Head Start for the first time in fall 2006 and who were still enrolled in their classrooms in spring 2007. C…
92	Aikens 2010	doc 128	B	WJ III or WM Letter Word Identification	WJ - Letter Word ID	LANG	RA	Program	CLASS	CLASS: Instructional Support	Mean Score	Classroom	NR	2150	2150	Beta	0.012	NS	Child	Model 2 CLASS - Instructional Support (quadratic term dropped)	Covariates: child/family level - pretest score, age, gender, ethnicity, language, poverty, maternal education, maternal depressive symptoms; classroom level - full time class, peer social abilities, variation of peer abilities, peer abilities (PPVT), variation of peer abilities, DAP attitudes, teacher education	No	15	No, but controlled for pretest score	The data used to report on child and family characteristics and child outcomes are weighted to represent all children entering Head Start for the first time in fall 2006 who were still enrolled in spring 2007. Teacher data are weighted to represent all teachers serving children who entered Head Start for the first time in fall 2006 and who were still enrolled in their classrooms in spring 2007. C…
92	Aikens 2010	doc 92	B	WJ-III ACH - Letter Word Identification	WJ - Letter Word ID	LANG	RA	Child	CLASS	CLASS: Instructional Support	Mean Score	Program	NR	2150	2150	Beta	0.007	NS	Child	Model 3 CLASS - Instructional Support (quadratic term dropped)	Covariates: child/family level - pretest score, age, gender, ethnicity, language, poverty, maternal education, maternal depressive symptoms; classroom level - full time class, peer social abilities, variation of peer abilities, peer abilities (PPVT), variation of peer abilities, DAP attitudes, teacher education; program level – SES, % ELL, program curriculum package, teacher turnover, teacher sal…	No	20	No, but controlled for pretest score	The data used to report on child and family characteristics and child outcomes are weighted to represent all children entering Head Start for the first time in fall 2006 who were still enrolled in spring 2007. Teacher data are weighted to represent all teachers serving children who entered Head Start for the first time in fall 2006 and who were still enrolled in their classrooms in spring 2007. C…
92	Aikens 2010	doc 128	B	Social Skills Rating System (SSRS)	SSRS - Social Skills	SOC/EMO: Pos Beh	Teacher	Program	CLASS	CLASS: Instructional Support	Mean Score	Classroom	NR	2672	2672	Beta	.097	NS	Child	Model 2 CLASS - Instructional Support (quadratic term dropped)	Covariates: child/family level - pretest score, age, gender, ethnicity, language, poverty, maternal education, maternal depressive symptoms; classroom level - full time class, peer social abilities, variation of peer abilities, peer abilities (PPVT), variation of peer abilities, DAP attitudes, teacher education	No	15	No, but controlled for pretest score	The data used to report on child and family characteristics and child outcomes are weighted to represent all children entering Head Start for the first time in fall 2006 who were still enrolled in spring 2007. Teacher data are weighted to represent all teachers serving children who entered Head Start for the first time in fall 2006 and who were still enrolled in their classrooms in spring 2007. C…
92	Aikens 2010	doc 92	B	Social Skills Rating System (Teacher, SSRS)	SSRS - Social Skills	SOC/EMO: Pos Beh	Teacher	Child	CLASS	CLASS: Instructional Support	Mean Score	Program	NR	2672	2672	Beta	0.105	NS	Child	Model 3 CLASS - Instructional Support (quadratic term dropped)	Covariates: child/family level - pretest score, age, gender, ethnicity, language, poverty, maternal education, maternal depressive symptoms; classroom level - full time class, peer social abilities, variation of peer abilities, peer abilities (PPVT), variation of peer abilities, DAP attitudes, teacher education; program level – SES, % ELL, program curriculum package, teacher turnover, teacher sal…	No	20	No, but controlled for pretest score	The data used to report on child and family characteristics and child outcomes are weighted to represent all children entering Head Start for the first time in fall 2006 who were still enrolled in spring 2007. Teacher data are weighted to represent all teachers serving children who entered Head Start for the first time in fall 2006 and who were still enrolled in their classrooms in spring 2007. C…
92	Aikens 2010	doc 128	B	Behavior Problems (composite score from Personal Maturity Scale (Alexander and Entwisle, 1988), the Child Behavior Checklist for Preschool-Aged Children, Teacher Report (Achenbach, Edelbrock, and Howell, 1987) and The Behavior Problems Index (Zill, 1990)	Behavior Problems (author created)	SOC/EMO: Prob Beh	Teacher	Program	CLASS	CLASS: Instructional Support	Mean Score	Classroom	NR	2673	2673	Beta	-0.076	NS	Child	Model 2 CLASS - Instructional Support (quadratic term dropped)	Covariates: child/family level - pretest score, age, gender, ethnicity, language, poverty, maternal education, maternal depressive symptoms; classroom level - full time class, peer social abilities, variation of peer abilities, peer abilities (PPVT), variation of peer abilities, DAP attitudes, teacher education	No	15	No, but controlled for pretest score	The data used to report on child and family characteristics and child outcomes are weighted to represent all children entering Head Start for the first time in fall 2006 who were still enrolled in spring 2007. Teacher data are weighted to represent all teachers serving children who entered Head Start for the first time in fall 2006 and who were still enrolled in their classrooms in spring 2007. C…
92	Aikens 2010	doc 92	B	Behavior Problems (composite score from Personal Maturity Scale (Alexander and Entwisle, 1988), the Child Behavior Checklist for Preschool-Aged Children, Teacher Report (Achenbach, Edelbrock, and Howell, 1987) and The Behavior Problems Index (Zill, 1990)	Behavior Problems (author created)	SOC/EMO: Prob Beh	Teacher	Child	CLASS	CLASS: Instructional Support	Mean Score	Program	NR	2673	2673	Beta	-0.079	NS	Child	Model 3 CLASS - Instructional Support (quadratic term dropped)	Covariates: child/family level - pretest score, age, gender, ethnicity, language, poverty, maternal education, maternal depressive symptoms; classroom level - full time class, peer social abilities, variation of peer abilities, peer abilities (PPVT), variation of peer abilities, DAP attitudes, teacher education; program level – SES, % ELL, program curriculum package, teacher turnover, teacher sal…	No	20	No, but controlled for pretest score	The data used to report on child and family characteristics and child outcomes are weighted to represent all children entering Head Start for the first time in fall 2006 who were still enrolled in spring 2007. Teacher data are weighted to represent all teachers serving children who entered Head Start for the first time in fall 2006 and who were still enrolled in their classrooms in spring 2007. C…
92	Aikens 2010	doc 92	B	ECLS Mathematics	ECLS-B - Math	COG+MATH / MATH	RA	Child	CLASS	CLASS: Language Modeling	Mean Score	Program	NR	2334	2334	Beta	-0.155	NS	Child	Model 3 CLASS - Language Modelling (quadratic term included)	Covariates: child/family level - pretest score, age, gender, ethnicity, language, poverty, maternal education, maternal depressive symptoms; classroom level - full time class, peer social abilities, variation of peer abilities, peer abilities (PPVT), variation of peer abilities, DAP attitudes, teacher education; program level – SES, % ELL, program curriculum package, teacher turnover, teacher sal…	No	20	No, but controlled for pretest score	The data used to report on child and family characteristics and child outcomes are weighted to represent all children entering Head Start for the first time in fall 2006 who were still enrolled in spring 2007. Teacher data are weighted to represent all teachers serving children who entered Head Start for the first time in fall 2006 and who were still enrolled in their classrooms in spring 2007. C…
92	Aikens 2010	doc 92	B	ECLS Mathematics	ECLS-B - Math	COG+MATH / MATH	RA	Child	CLASS	CLASS: Language Modeling	Mean Score	Program	NR	2334	2334	Beta	0.039	NS	Child	Model 3 CLASS - Language Modelling (quadratic term)	Covariates: child/family level - pretest score, age, gender, ethnicity, language, poverty, maternal education, maternal depressive symptoms; classroom level - full time class, peer social abilities, variation of peer abilities, peer abilities (PPVT), variation of peer abilities, DAP attitudes, teacher education; program level – SES, % ELL, program curriculum package, teacher turnover, teacher sal…	No	20	No, but controlled for pretest score	The data used to report on child and family characteristics and child outcomes are weighted to represent all children entering Head Start for the first time in fall 2006 who were still enrolled in spring 2007. Teacher data are weighted to represent all teachers serving children who entered Head Start for the first time in fall 2006 and who were still enrolled in their classrooms in spring 2007. C…
92	Aikens 2010	doc 92	B	WJ-III ACH - Applied Problems	WJ - Applied Problems	COG+MATH / MATH	RA	Child	CLASS	CLASS: Language Modeling	Mean Score	Program	NR	2140	2140	Beta	-0.309	0.05	Child	Model 3 CLASS - Language Modelling (quadratic term included)	Covariates: child/family level - pretest score, age, gender, ethnicity, language, poverty, maternal education, maternal depressive symptoms; classroom level - full time class, peer social abilities, variation of peer abilities, peer abilities (PPVT), variation of peer abilities, DAP attitudes, teacher education; program level – SES, % ELL, program curriculum package, teacher turnover, teacher sal…	No	20	No, but controlled for pretest score	The data used to report on child and family characteristics and child outcomes are weighted to represent all children entering Head Start for the first time in fall 2006 who were still enrolled in spring 2007. Teacher data are weighted to represent all teachers serving children who entered Head Start for the first time in fall 2006 and who were still enrolled in their classrooms in spring 2007. C…
92	Aikens 2010	doc 92	B	WJ-III ACH - Applied Problems	WJ - Applied Problems	COG+MATH / MATH	RA	Child	CLASS	CLASS: Language Modeling	Mean Score	Program	NR	2140	2140	Beta	0.053	NS	Child	Model 3 CLASS - Language Modelling (quadratic term)	Covariates: child/family level - pretest score, age, gender, ethnicity, language, poverty, maternal education, maternal depressive symptoms; classroom level - full time class, peer social abilities, variation of peer abilities, peer abilities (PPVT), variation of peer abilities, DAP attitudes, teacher education; program level – SES, % ELL, program curriculum package, teacher turnover, teacher sal…	No	20	No, but controlled for pretest score	The data used to report on child and family characteristics and child outcomes are weighted to represent all children entering Head Start for the first time in fall 2006 who were still enrolled in spring 2007. Teacher data are weighted to represent all teachers serving children who entered Head Start for the first time in fall 2006 and who were still enrolled in their classrooms in spring 2007. C…
92	Aikens 2010	doc 92	B	WJ-III ACH - Applied Problems	WJ - Applied Problems	COG+MATH / MATH	RA	Child	CLASS	CLASS: Language Modeling	Mean Score	Program	NR	2140	2140	Effect size	0.197	0.05	Child	Model 3 CLASS - Language Modelling (quadratic term included)	Covariates: child/family level - pretest score, age, gender, ethnicity, language, poverty, maternal education, maternal depressive symptoms; classroom level - full time class, peer social abilities, variation of peer abilities, peer abilities (PPVT), variation of peer abilities, DAP attitudes, teacher education; program level – SES, % ELL, program curriculum package, teacher turnover, teacher sal…	No	20	No, but controlled for pretest score	The data used to report on child and family characteristics and child outcomes are weighted to represent all children entering Head Start for the first time in fall 2006 who were still enrolled in spring 2007. Teacher data are weighted to represent all teachers serving children who entered Head Start for the first time in fall 2006 and who were still enrolled in their classrooms in spring 2007. C…
92	Aikens 2010	doc 92	B	PPVT-4	Peabody Picture Vocabulary Test	LANG	RA	Child	CLASS	CLASS: Language Modeling	Mean Score	Program	NR	2931	2931	Beta	-0.307	0.01	Child	Model 3 CLASS - Language Modelling (quadratic term included)	Covariates: child/family level - pretest score, age, gender, ethnicity, language, poverty, maternal education, maternal depressive symptoms; classroom level - full time class, peer social abilities, variation of peer abilities, peer abilities (PPVT), variation of peer abilities, DAP attitudes, teacher education; program level – SES, % ELL, program curriculum package, teacher turnover, teacher sal…	No	20	No, but controlled for pretest score	The data used to report on child and family characteristics and child outcomes are weighted to represent all children entering Head Start for the first time in fall 2006 who were still enrolled in spring 2007. Teacher data are weighted to represent all teachers serving children who entered Head Start for the first time in fall 2006 and who were still enrolled in their classrooms in spring 2007. C…
92	Aikens 2010	doc 92	B	PPVT-4	Peabody Picture Vocabulary Test	LANG	RA	Child	CLASS	CLASS: Language Modeling	Mean Score	Program	NR	2931	2931	Beta	0.075	0.001	Child	Model 3 CLASS - Language Modelling (quadratic term)	Covariates: child/family level - pretest score, age, gender, ethnicity, language, poverty, maternal education, maternal depressive symptoms; classroom level - full time class, peer social abilities, variation of peer abilities, peer abilities (PPVT), variation of peer abilities, DAP attitudes, teacher education; program level – SES, % ELL, program curriculum package, teacher turnover, teacher sal…	No	20	No, but controlled for pretest score	The data used to report on child and family characteristics and child outcomes are weighted to represent all children entering Head Start for the first time in fall 2006 who were still enrolled in spring 2007. Teacher data are weighted to represent all teachers serving children who entered Head Start for the first time in fall 2006 and who were still enrolled in their classrooms in spring 2007. C…
92	Aikens 2010	doc 92	B	PPVT-4	Peabody Picture Vocabulary Test	LANG	RA	Child	CLASS	CLASS: Language Modeling	Mean Score	Program	NR	2931	2931	Effect size	0.216	0.001	Child	Model 3 CLASS - Language Modelling (quadratic term)	Covariates: child/family level - pretest score, age, gender, ethnicity, language, poverty, maternal education, maternal depressive symptoms; classroom level - full time class, peer social abilities, variation of peer abilities, peer abilities (PPVT), variation of peer abilities, DAP attitudes, teacher education; program level – SES, % ELL, program curriculum package, teacher turnover, teacher sal…	No	20	No, but controlled for pretest score	The data used to report on child and family characteristics and child outcomes are weighted to represent all children entering Head Start for the first time in fall 2006 who were still enrolled in spring 2007. Teacher data are weighted to represent all teachers serving children who entered Head Start for the first time in fall 2006 and who were still enrolled in their classrooms in spring 2007. C…
92	Aikens 2010	doc 92	B	WJ-III ACH - Letter Word Identification	WJ - Letter Word ID	LANG	RA	Child	CLASS	CLASS: Language Modeling	Mean Score	Program	NR	2150	2150	Beta	0.01	NS	Child	Model 3 CLASS - Language Modelling (quadratic term dropped)	Covariates: child/family level - pretest score, age, gender, ethnicity, language, poverty, maternal education, maternal depressive symptoms; classroom level - full time class, peer social abilities, variation of peer abilities, peer abilities (PPVT), variation of peer abilities, DAP attitudes, teacher education; program level – SES, % ELL, program curriculum package, teacher turnover, teacher sal…	No	20	No, but controlled for pretest score	The data used to report on child and family characteristics and child outcomes are weighted to represent all children entering Head Start for the first time in fall 2006 who were still enrolled in spring 2007. Teacher data are weighted to represent all teachers serving children who entered Head Start for the first time in fall 2006 and who were still enrolled in their classrooms in spring 2007. C…
92	Aikens 2010	doc 92	B	Social Skills Rating System (Teacher, SSRS)	SSRS - Social Skills	SOC/EMO: Pos Beh	Teacher	Child	CLASS	CLASS: Language Modeling	Mean Score	Program	NR	2672	2672	Beta	0.047	NS	Child	Model 3 CLASS - Language Modelling (quadratic term dropped)	Covariates: child/family level - pretest score, age, gender, ethnicity, language, poverty, maternal education, maternal depressive symptoms; classroom level - full time class, peer social abilities, variation of peer abilities, peer abilities (PPVT), variation of peer abilities, DAP attitudes, teacher education; program level – SES, % ELL, program curriculum package, teacher turnover, teacher sal…	No	20	No, but controlled for pretest score	The data used to report on child and family characteristics and child outcomes are weighted to represent all children entering Head Start for the first time in fall 2006 who were still enrolled in spring 2007. Teacher data are weighted to represent all teachers serving children who entered Head Start for the first time in fall 2006 and who were still enrolled in their classrooms in spring 2007. C…
92	Aikens 2010	doc 92	B	Behavior Problems (composite score from Personal Maturity Scale (Alexander and Entwisle, 1988), the Child Behavior Checklist for Preschool-Aged Children, Teacher Report (Achenbach, Edelbrock, and Howell, 1987) and The Behavior Problems Index (Zill, 1990)	Behavior Problems (author created)	SOC/EMO: Prob Beh	Teacher	Child	CLASS	CLASS: Language Modeling	Mean Score	Program	NR	2673	2673	Beta	-0.048	NS	Child	Model 3 CLASS - Language Modelling (quadratic term dropped)	Covariates: child/family level - pretest score, age, gender, ethnicity, language, poverty, maternal education, maternal depressive symptoms; classroom level - full time class, peer social abilities, variation of peer abilities, peer abilities (PPVT), variation of peer abilities, DAP attitudes, teacher education; program level – SES, % ELL, program curriculum package, teacher turnover, teacher sal…	No	20	No, but controlled for pretest score	The data used to report on child and family characteristics and child outcomes are weighted to represent all children entering Head Start for the first time in fall 2006 who were still enrolled in spring 2007. Teacher data are weighted to represent all teachers serving children who entered Head Start for the first time in fall 2006 and who were still enrolled in their classrooms in spring 2007. C…
92	Aikens 2010	doc 128	B	Early Childhood Longitudinal Study - Math	ECLS-B - Math	COG+MATH / MATH	RA	Program	CLASS	CLASS: Language Modeling	Mean Score	Classroom	NR	2334	2334	Beta	-0.174	NS	Child	Model 2 CLASS - Language Modelling (quadratic term included)	Covariates: child/family level - pretest score, age, gender, ethnicity, language, poverty, maternal education, maternal depressive symptoms; classroom level - full time class, peer social abilities, variation of peer abilities, peer abilities (PPVT), variation of peer abilities, DAP attitudes, teacher education	No	15	No, but controlled for pretest score	The data used to report on child and family characteristics and child outcomes are weighted to represent all children entering Head Start for the first time in fall 2006 who were still enrolled in spring 2007. Teacher data are weighted to represent all teachers serving children who entered Head Start for the first time in fall 2006 and who were still enrolled in their classrooms in spring 2007. C…
92	Aikens 2010	doc 128	B	Early Childhood Longitudinal Study - Math	ECLS-B - Math	COG+MATH / MATH	RA	Program	CLASS	CLASS: Language Modeling	Mean Score	Classroom	NR	2334	2334	Beta	0.043	NS	Child	Model 2 CLASS - Language Modelling (quadratic term)	Covariates: child/family level - pretest score, age, gender, ethnicity, language, poverty, maternal education, maternal depressive symptoms; classroom level - full time class, peer social abilities, variation of peer abilities, peer abilities (PPVT), variation of peer abilities, DAP attitudes, teacher education	No	15	No, but controlled for pretest score	The data used to report on child and family characteristics and child outcomes are weighted to represent all children entering Head Start for the first time in fall 2006 who were still enrolled in spring 2007. Teacher data are weighted to represent all teachers serving children who entered Head Start for the first time in fall 2006 and who were still enrolled in their classrooms in spring 2007. C…
92	Aikens 2010	doc 128	B	WJ III or WM Applied Problems	WJ - Applied Problems	COG+MATH / MATH	RA	Program	CLASS	CLASS: Language Modeling	Mean Score	Classroom	NR	2140	2140	Beta	-0.339	< .05	Child	Model 2 CLASS - Language Modelling (quadratic term included)	Covariates: child/family level - pretest score, age, gender, ethnicity, language, poverty, maternal education, maternal depressive symptoms; classroom level - full time class, peer social abilities, variation of peer abilities, peer abilities (PPVT), variation of peer abilities, DAP attitudes, teacher education	No	15	No, but controlled for pretest score	The data used to report on child and family characteristics and child outcomes are weighted to represent all children entering Head Start for the first time in fall 2006 who were still enrolled in spring 2007. Teacher data are weighted to represent all teachers serving children who entered Head Start for the first time in fall 2006 and who were still enrolled in their classrooms in spring 2007. C…
92	Aikens 2010	doc 128	B	WJ III or WM Applied Problems	WJ - Applied Problems	COG+MATH / MATH	RA	Program	CLASS	CLASS: Language Modeling	Mean Score	Classroom	NR	2140	2140	Beta	0.059	< .05	Child	Model 2 CLASS - Language Modelling (quadratic term)	Covariates: child/family level - pretest score, age, gender, ethnicity, language, poverty, maternal education, maternal depressive symptoms; classroom level - full time class, peer social abilities, variation of peer abilities, peer abilities (PPVT), variation of peer abilities, DAP attitudes, teacher education	No	15	No, but controlled for pretest score	The data used to report on child and family characteristics and child outcomes are weighted to represent all children entering Head Start for the first time in fall 2006 who were still enrolled in spring 2007. Teacher data are weighted to represent all teachers serving children who entered Head Start for the first time in fall 2006 and who were still enrolled in their classrooms in spring 2007. C…
92	Aikens 2010	doc 128	B	WJ III or WM Applied Problems	WJ - Applied Problems	COG+MATH / MATH	RA	Program	CLASS	CLASS: Language Modeling	Mean Score	Classroom	NR	2140	2140	ES	-0.216	< .05	Child	Model 2 CLASS - Language Modelling (quadratic term included)	Covariates: child/family level - pretest score, age, gender, ethnicity, language, poverty, maternal education, maternal depressive symptoms; classroom level - full time class, peer social abilities, variation of peer abilities, peer abilities (PPVT), variation of peer abilities, DAP attitudes, teacher education	No	15	No, but controlled for pretest score	The data used to report on child and family characteristics and child outcomes are weighted to represent all children entering Head Start for the first time in fall 2006 who were still enrolled in spring 2007. Teacher data are weighted to represent all teachers serving children who entered Head Start for the first time in fall 2006 and who were still enrolled in their classrooms in spring 2007. C…
92	Aikens 2010	doc 128	B	WJ III or WM Applied Problems	WJ - Applied Problems	COG+MATH / MATH	RA	Program	CLASS	CLASS: Language Modeling	Mean Score	Classroom	NR	2140	2140	ES	0.171	< .05	Child	Model 2 CLASS - Language Modelling (quadratic term)	Covariates: child/family level - pretest score, age, gender, ethnicity, language, poverty, maternal education, maternal depressive symptoms; classroom level - full time class, peer social abilities, variation of peer abilities, peer abilities (PPVT), variation of peer abilities, DAP attitudes, teacher education	No	15	No, but controlled for pretest score	The data used to report on child and family characteristics and child outcomes are weighted to represent all children entering Head Start for the first time in fall 2006 who were still enrolled in spring 2007. Teacher data are weighted to represent all teachers serving children who entered Head Start for the first time in fall 2006 and who were still enrolled in their classrooms in spring 2007. C…
92	Aikens 2010	doc 128	B	Peabody Picture Vocabulary Test (English & Spanish)	Peabody Picture Vocabulary Test	LANG	RA	Program	CLASS	CLASS: Language Modeling	Mean Score	Classroom	NR	2931	2931	Beta	-0.314	< .01	Child	Model 2 CLASS - Language Modelling (quadratic term included)	Covariates: child/family level - pretest score, age, gender, ethnicity, language, poverty, maternal education, maternal depressive symptoms; classroom level - full time class, peer social abilities, variation of peer abilities, peer abilities (PPVT), variation of peer abilities, DAP attitudes, teacher education	No	15	No, but controlled for pretest score	The data used to report on child and family characteristics and child outcomes are weighted to represent all children entering Head Start for the first time in fall 2006 who were still enrolled in spring 2007. Teacher data are weighted to represent all teachers serving children who entered Head Start for the first time in fall 2006 and who were still enrolled in their classrooms in spring 2007. C…
92	Aikens 2010	doc 128	B	Peabody Picture Vocabulary Test (English & Spanish)	Peabody Picture Vocabulary Test	LANG	RA	Program	CLASS	CLASS: Language Modeling	Mean Score	Classroom	NR	2931	2931	Beta	0.076	< .001	Child	Model 2 CLASS - Language Modelling (quadratic term)	Covariates: child/family level - pretest score, age, gender, ethnicity, language, poverty, maternal education, maternal depressive symptoms; classroom level - full time class, peer social abilities, variation of peer abilities, peer abilities (PPVT), variation of peer abilities, DAP attitudes, teacher education	No	15	No, but controlled for pretest score	The data used to report on child and family characteristics and child outcomes are weighted to represent all children entering Head Start for the first time in fall 2006 who were still enrolled in spring 2007. Teacher data are weighted to represent all teachers serving children who entered Head Start for the first time in fall 2006 and who were still enrolled in their classrooms in spring 2007. C…
92	Aikens 2010	doc 128	B	Peabody Picture Vocabulary Test (English & Spanish)	Peabody Picture Vocabulary Test	LANG	RA	Program	CLASS	CLASS: Language Modeling	Mean Score	Classroom	NR	2931	2931	ES	-0.197	< .01	Child	Model 2 CLASS - Language Modelling (quadratic term included)	Covariates: child/family level - pretest score, age, gender, ethnicity, language, poverty, maternal education, maternal depressive symptoms; classroom level - full time class, peer social abilities, variation of peer abilities, peer abilities (PPVT), variation of peer abilities, DAP attitudes, teacher education	No	15	No, but controlled for pretest score	The data used to report on child and family characteristics and child outcomes are weighted to represent all children entering Head Start for the first time in fall 2006 who were still enrolled in spring 2007. Teacher data are weighted to represent all teachers serving children who entered Head Start for the first time in fall 2006 and who were still enrolled in their classrooms in spring 2007. C…
92	Aikens 2010	doc 128	B	Peabody Picture Vocabulary Test (English & Spanish)	Peabody Picture Vocabulary Test	LANG	RA	Program	CLASS	CLASS: Language Modeling	Mean Score	Classroom	NR	2931	2931	ES	0.219	< .001	Child	Model 2 CLASS - Language Modelling (quadratic term)	Covariates: child/family level - pretest score, age, gender, ethnicity, language, poverty, maternal education, maternal depressive symptoms; classroom level - full time class, peer social abilities, variation of peer abilities, peer abilities (PPVT), variation of peer abilities, DAP attitudes, teacher education	No	15	No, but controlled for pretest score	The data used to report on child and family characteristics and child outcomes are weighted to represent all children entering Head Start for the first time in fall 2006 who were still enrolled in spring 2007. Teacher data are weighted to represent all teachers serving children who entered Head Start for the first time in fall 2006 and who were still enrolled in their classrooms in spring 2007. C…
92	Aikens 2010	doc 128	B	Peabody Picture Vocabulary Test (English & Spanish)	Peabody Picture Vocabulary Test	LANG	RA	Program	CLASS	CLASS: Language Modeling	Mean Score	Program	NR	2931	2931	ES	-0.193	< .01	Child	Model 3 CLASS - Language Modelling (quadratic term included)	Covariates: child/family level - pretest score, age, gender, ethnicity, language, poverty, maternal education, maternal depressive symptoms; classroom level - full time class, peer social abilities, variation of peer abilities, peer abilities (PPVT), variation of peer abilities, DAP attitudes, teacher education; program level – SES, % ELL, program curriculum package, teacher turnover, teacher sal…	No	20	No, but controlled for pretest score	The data used to report on child and family characteristics and child outcomes are weighted to represent all children entering Head Start for the first time in fall 2006 who were still enrolled in spring 2007. Teacher data are weighted to represent all teachers serving children who entered Head Start for the first time in fall 2006 and who were still enrolled in their classrooms in spring 2007. C…
92	Aikens 2010	doc 128	B	WJ III or WM Letter Word Identification	WJ - Letter Word ID	LANG	RA	Program	CLASS	CLASS: Language Modeling	Mean Score	Classroom	NR	2150	2150	Beta	0.012	NS	Child	Model 2 CLASS - Language Modelling (quadratic term dropped)	Covariates: child/family level - pretest score, age, gender, ethnicity, language, poverty, maternal education, maternal depressive symptoms; classroom level - full time class, peer social abilities, variation of peer abilities, peer abilities (PPVT), variation of peer abilities, DAP attitudes, teacher education	No	15	No, but controlled for pretest score	The data used to report on child and family characteristics and child outcomes are weighted to represent all children entering Head Start for the first time in fall 2006 who were still enrolled in spring 2007. Teacher data are weighted to represent all teachers serving children who entered Head Start for the first time in fall 2006 and who were still enrolled in their classrooms in spring 2007. C…
92	Aikens 2010	doc 128	B	Social Skills Rating System (SSRS)	SSRS - Social Skills	SOC/EMO: Pos Beh	Teacher	Program	CLASS	CLASS: Language Modeling	Mean Score	Classroom	NR	2672	2672	Beta	0.049	NS	Child	Model 2 CLASS - Language Modelling (quadratic term dropped)	Covariates: child/family level - pretest score, age, gender, ethnicity, language, poverty, maternal education, maternal depressive symptoms; classroom level - full time class, peer social abilities, variation of peer abilities, peer abilities (PPVT), variation of peer abilities, DAP attitudes, teacher education	No	15	No, but controlled for pretest score	The data used to report on child and family characteristics and child outcomes are weighted to represent all children entering Head Start for the first time in fall 2006 who were still enrolled in spring 2007. Teacher data are weighted to represent all teachers serving children who entered Head Start for the first time in fall 2006 and who were still enrolled in their classrooms in spring 2007. C…
92	Aikens 2010	doc 128	B	Behavior Problems (composite score from Personal Maturity Scale (Alexander and Entwisle, 1988), the Child Behavior Checklist for Preschool-Aged Children, Teacher Report (Achenbach, Edelbrock, and Howell, 1987) and The Behavior Problems Index (Zill, 1990)	Behavior Problems (author created)	SOC/EMO: Prob Beh	Teacher	Program	CLASS	CLASS: Language Modeling	Mean Score	Classroom	NR	2673	2673	Beta	-0.046	NS	Child	Model 2 CLASS - Language Modelling (quadratic term dropped)	Covariates: child/family level - pretest score, age, gender, ethnicity, language, poverty, maternal education, maternal depressive symptoms; classroom level - full time class, peer social abilities, variation of peer abilities, peer abilities (PPVT), variation of peer abilities, DAP attitudes, teacher education	No	15	No, but controlled for pretest score	The data used to report on child and family characteristics and child outcomes are weighted to represent all children entering Head Start for the first time in fall 2006 who were still enrolled in spring 2007. Teacher data are weighted to represent all teachers serving children who entered Head Start for the first time in fall 2006 and who were still enrolled in their classrooms in spring 2007. C…
101	Burchinal 2012 – Whole Sample	101	A	PPVT III & TVIP	Peabody Picture Vocabulary Test	LANG	RA	Child	CLASS	CLASS: Emotional Climate (Positive Climate, Negative Climate (reversed), Teacher Sensitivity, Over-control (reversed), and Behavior Management)	Mean Score	Classroom	301	301	301	B	-0.77	NS	Child	hierarchical linear model (HLM) analyses	Covariates: pretest score, gender, maternal education, state, group (S-S, S-E), English literacy screener (PreLAS), no instruction in Spanish, percent of instruction in Spanish, group x fall score, group x PreLAS, percent of instruction in Spanish x Emotional Support, CLASS - Instructional Support	yes	12	No, but control for T1
101	Burchinal 2012 – Whole Sample	101	A	PPVT III & TVIP	Peabody Picture Vocabulary Test	LANG	RA	Child	CLASS	CLASS: Emotional Climate (Positive Climate, Negative Climate (reversed), Teacher Sensitivity, Over-control (reversed), and Behavior Management)	Mean Score	Classroom	301	301	301	SE	1.31	NS	Child	hierarchical linear model (HLM) analyses	Covariates: pretest score, gender, maternal education, state, group (S-S, S-E), English literacy screener (PreLAS), no instruction in Spanish, percent of instruction in Spanish, group x fall score, group x PreLAS, percent of instruction in Spanish x Emotional Support, CLASS - Instructional Support	yes	12	No, but control for T1
101	Burchinal 2012 – Spanish-English Testing	101a	A	PPVT III Receptive Language	Peabody Picture Vocabulary Test	LANG	RA	child	CLASS	CLASS: Emotional Climate (Positive Climate, Negative Climate (reversed), Teacher Sensitivity, Over-control (reversed), and Behavior Management)	Mean Score	Classroom	84	84	84	Pearson Correlation	-0.03	NS	Child	S-E Group - Pearson's Correlation	none	Yes	0	NO
101	Burchinal 2012 – Spanish-Spanish Testing	101b	A	TVIP Receptive Language	Peabody Picture Vocabulary Test	LANG	RA	child	CLASS	CLASS: Emotional Climate (Positive Climate, Negative Climate (reversed), Teacher Sensitivity, Over-control (reversed), and Behavior Management)	Mean Score	Classroom	273	273	273	Pearson Correlation	-0.02	NS	Child	S-S Group - Pearson's Correlatin	none	Yes	0	NO
101	Burchinal 2012 – Whole Sample	101	A	WJ III or WM Applied Problems	WJ - Applied Problems	COG+MATH / MATH	RA	Child	CLASS	CLASS: Emotional Climate (Positive Climate, Negative Climate (reversed), Teacher Sensitivity, Over-control (reversed), and Behavior Management)	Mean Score	Classroom	301	301	301	B	0.26	NS	Child	hierarchical linear model (HLM) analyses	Covariates: pretest score, gender, maternal education, state, group (S-S, S-E), English literacy screener (PreLAS), no instruction in Spanish, percent of instruction in Spanish, group x fall score, group x PreLAS, percent of instruction in Spanish x Emotional Support, CLASS - Instructional Support	yes	12	No, but control for T1
101	Burchinal 2012 – Whole Sample	101	A	WJ III or WM Applied Problems	WJ - Applied Problems	COG+MATH / MATH	RA	Child	CLASS	CLASS: Emotional Climate (Positive Climate, Negative Climate (reversed), Teacher Sensitivity, Over-control (reversed), and Behavior Management)	Mean Score	Classroom	301	301	301	SE	1.51	NS	Child	hierarchical linear model (HLM) analyses	Covariates: pretest score, gender, maternal education, state, group (S-S, S-E), English literacy screener (PreLAS), no instruction in Spanish, percent of instruction in Spanish, group x fall score, group x PreLAS, percent of instruction in Spanish x Emotional Support, CLASS - Instructional Support	yes	12	No, but control for T1
101	Burchinal 2012 – Spanish-English Testing	101a	A	WJ III Applied Problems	WJ - Applied Problems	COG+MATH / MATH	RA	child	CLASS	CLASS: Emotional Climate (Positive Climate, Negative Climate (reversed), Teacher Sensitivity, Over-control (reversed), and Behavior Management)	Mean Score	Classroom	84	84	84	Pearson Correlation	0.04	NS	Child	S-E Group - Pearson's Correlation	none	Yes	0	NO
101	Burchinal 2012 – Spanish-Spanish Testing	101b	A	WJ III or WM Applied Problems	WJ - Applied Problems	COG+MATH / MATH	RA	child	CLASS	CLASS: Emotional Climate (Positive Climate, Negative Climate (reversed), Teacher Sensitivity, Over-control (reversed), and Behavior Management)	Mean Score	Classroom	273	273	273	Pearson Correlation	0.03	NS	Child	S-S Group - Pearson's Correlatin	none	Yes	0	NO
101	Burchinal 2012 – Whole Sample	101	A	WJ III or WM Letter Word Identification	WJ - Letter Word ID	LANG	RA	Child	CLASS	CLASS: Emotional Climate (Positive Climate, Negative Climate (reversed), Teacher Sensitivity, Over-control (reversed), and Behavior Management)	Mean Score	Classroom	199	199	199	B	5.43	< .05	Child	hierarchical linear model (HLM) analyses	Covariates: pretest score, gender, maternal education, state, group (S-S, S-E), English literacy screener (PreLAS), no instruction in Spanish, percent of instruction in Spanish, group x fall score, group x PreLAS, percent of instruction in Spanish x Emotional Support, CLASS - Instructional Support	yes	12	No, but control for T1
101	Burchinal 2012 – Whole Sample	101	A	WJ III or WM Letter Word Identification	WJ - Letter Word ID	LANG	RA	Child	CLASS	CLASS: Emotional Climate (Positive Climate, Negative Climate (reversed), Teacher Sensitivity, Over-control (reversed), and Behavior Management)	Mean Score	Classroom	199	199	199	Effect Size d	0.24	< .05	Child	hierarchical linear model (HLM) analyses	Covariates: pretest score, gender, maternal education, state, group (S-S, S-E), English literacy screener (PreLAS), no instruction in Spanish, percent of instruction in Spanish, group x fall score, group x PreLAS, percent of instruction in Spanish x Emotional Support, CLASS - Instructional Support	yes	12	No, but control for T1
101	Burchinal 2012 – Whole Sample	101	A	WJ III or WM Letter Word Identification	WJ - Letter Word ID	LANG	RA	Child	CLASS	CLASS: Emotional Climate (Positive Climate, Negative Climate (reversed), Teacher Sensitivity, Over-control (reversed), and Behavior Management)	Mean Score	Classroom	199	199	199	SE	1.88	< .05	Child	hierarchical linear model (HLM) analyses	Covariates: pretest score, gender, maternal education, state, group (S-S, S-E), English literacy screener (PreLAS), no instruction in Spanish, percent of instruction in Spanish, group x fall score, group x PreLAS, percent of instruction in Spanish x Emotional Support, CLASS - Instructional Support	yes	12	No, but control for T1
101	Burchinal 2012 – Spanish-English Testing	101a	A	WJ III or WM Letter Word Identification	WJ - Letter Word ID	LANG	RA	child	CLASS	CLASS: Emotional Climate (Positive Climate, Negative Climate (reversed), Teacher Sensitivity, Over-control (reversed), and Behavior Management)	Mean Score	Classroom	58	58	58	Pearson Correlation	-0.03	NS	Child	S-E Group - Pearson's Correlation	none	Yes	0	NO
101	Burchinal 2012 – Spanish-Spanish Testing	101b	A	WJ III or WM Letter Word Identification	WJ - Letter Word ID	LANG	RA	child	CLASS	CLASS: Emotional Climate (Positive Climate, Negative Climate (reversed), Teacher Sensitivity, Over-control (reversed), and Behavior Management)	Mean Score	Classroom	193	193	193	Pearson Correlation	0.08	NS	Child	S-S Group - Pearson's Correlatin	none	Yes	0	NO
101	Burchinal 2012 – Whole Sample	101	A	PPVT III & TVIP	Peabody Picture Vocabulary Test	LANG	RA	Child	CLASS	CLASS: Instructional Climate Concept Development and Quality of Feedback)	Mean Score	Classroom	301	301	301	B	1.40	NS	Child	hierarchical linear model (HLM) analyses	Covariates: pretest score, gender, maternal education, state, group (S-S, S-E), English literacy screener (PreLAS), no instruction in Spanish, percent of instruction in Spanish, group x fall score, group x PreLAS, percent of instruction in Spanish x Emotional Support, CLASS - Emotional Support	yes	12	No, but control for T1
101	Burchinal 2012 – Whole Sample	101	A	PPVT III & TVIP	Peabody Picture Vocabulary Test	LANG	RA	Child	CLASS	CLASS: Instructional Climate Concept Development and Quality of Feedback)	Mean Score	Classroom	301	301	301	SE	0.93	NS	Child	hierarchical linear model (HLM) analyses	Covariates: pretest score, gender, maternal education, state, group (S-S, S-E), English literacy screener (PreLAS), no instruction in Spanish, percent of instruction in Spanish, group x fall score, group x PreLAS, percent of instruction in Spanish x Emotional Support, CLASS - Emotional Support	yes	12	No, but control for T1
101	Burchinal 2012 – Spanish-English Testing	101a	A	PPVT III Receptive Language	Peabody Picture Vocabulary Test	LANG	RA	child	CLASS	CLASS: Instructional Climate Concept Development and Quality of Feedback)	Mean Score	Classroom	84	84	84	Pearson Correlation	0.02	NS	Child	S-E Group - Pearson's Correlation	none	Yes	0	NO
101	Burchinal 2012 – Spanish-Spanish Testing	101b	A	TVIP Receptive Language	Peabody Picture Vocabulary Test	LANG	RA	child	CLASS	CLASS: Instructional Climate Concept Development and Quality of Feedback)	Mean Score	Classroom	273	273	273	Pearson Correlation	-0.03	NS	Child	S-S Group - Pearson's Correlatin	none	Yes	0	NO
101	Burchinal 2012 – Whole Sample	101	A	WJ III or WM Applied Problems	WJ - Applied Problems	COG+MATH / MATH	RA	Child	CLASS	CLASS: Instructional Climate Concept Development and Quality of Feedback)	Mean Score	Classroom	301	301	301	B	1.49	NS	Child	hierarchical linear model (HLM) analyses	Covariates: pretest score, gender, maternal education, state, group (S-S, S-E), English literacy screener (PreLAS), no instruction in Spanish, percent of instruction in Spanish, group x fall score, group x PreLAS, percent of instruction in Spanish x Emotional Support, CLASS - Emotional Support	yes	12	No, but control for T1
101	Burchinal 2012 – Whole Sample	101	A	WJ III or WM Applied Problems	WJ - Applied Problems	COG+MATH / MATH	RA	Child	CLASS	CLASS: Instructional Climate Concept Development and Quality of Feedback)	Mean Score	Classroom	301	301	301	SE	1.01	NS	Child	hierarchical linear model (HLM) analyses	Covariates: pretest score, gender, maternal education, state, group (S-S, S-E), English literacy screener (PreLAS), no instruction in Spanish, percent of instruction in Spanish, group x fall score, group x PreLAS, percent of instruction in Spanish x Emotional Support, CLASS - Emotional Support	yes	12	No, but control for T1
101	Burchinal 2012 – Spanish-English Testing	101a	A	WJ III Applied Problems	WJ - Applied Problems	COG+MATH / MATH	RA	child	CLASS	CLASS: Instructional Climate Concept Development and Quality of Feedback)	Mean Score	Classroom	84	84	84	Pearson Correlation	0.15	NS	Child	S-E Group - Pearson's Correlation	none	Yes	0	NO
101	Burchinal 2012 – Spanish-Spanish Testing	101b	A	WJ III or WM Applied Problems	WJ - Applied Problems	COG+MATH / MATH	RA	child	CLASS	CLASS: Instructional Climate Concept Development and Quality of Feedback)	Mean Score	Classroom	273	273	273	Pearson Correlation	0.06	NS	Child	S-S Group - Pearson's Correlatin	none	Yes	0	NO
101	Burchinal 2012 – Whole Sample	101	A	WJ III or WM Letter Word Identification	WJ - Letter Word ID	LANG	RA	Child	CLASS	CLASS: Instructional Climate Concept Development and Quality of Feedback)	Mean Score	Classroom	199	199	199	B	-0.68	NS	Child	hierarchical linear model (HLM) analyses	Covariates: pretest score, gender, maternal education, state, group (S-S, S-E), English literacy screener (PreLAS), no instruction in Spanish, percent of instruction in Spanish, group x fall score, group x PreLAS, percent of instruction in Spanish x Emotional Support, CLASS - Emotional Support	yes	12	No, but control for T1
101	Burchinal 2012 – Whole Sample	101	A	WJ III or WM Letter Word Identification	WJ - Letter Word ID	LANG	RA	Child	CLASS	CLASS: Instructional Climate Concept Development and Quality of Feedback)	Mean Score	Classroom	199	199	199	SE	1.34	NS	Child	hierarchical linear model (HLM) analyses	Covariates: pretest score, gender, maternal education, state, group (S-S, S-E), English literacy screener (PreLAS), no instruction in Spanish, percent of instruction in Spanish, group x fall score, group x PreLAS, percent of instruction in Spanish x Emotional Support, CLASS - Emotional Support	yes	12	No, but control for T1
101	Burchinal 2012 – Spanish-English Testing	101a	A	WJ III or WM Letter Word Identification	WJ - Letter Word ID	LANG	RA	child	CLASS	CLASS: Instructional Climate Concept Development and Quality of Feedback)	Mean Score	Classroom	58	58	58	Pearson Correlation	0.02	NS	Child	S-E Group - Pearson's Correlation	none	Yes	0	NO
101	Burchinal 2012 – Spanish-Spanish Testing	101b	A	WJ III or WM Letter Word Identification	WJ - Letter Word ID	LANG	RA	child	CLASS	CLASS: Instructional Climate Concept Development and Quality of Feedback)	Mean Score	Classroom	193	193	193	Pearson Correlation	-0.12	NS	Child	S-S Group - Pearson's Correlatin	none	Yes	0	NO
102	Burchinal 2011 - NCEDL	102b	A	Teacher Child Rating Scale - Social Competence	TCRS - Social Competence	SOC/EMO: Pos Beh	Teacher	Child	CLASS	CLASS: Emotional Climate (Positive Climate, Negative Climate (reversed), Teacher Sensitivity, Over-control (reversed), and Behavior Management)	Mean Score	Classroom	1465	1465	1465	partial correlation	0.10	NR	Child	Partial Correlations	Covariates: site, maternal education, gender, ethnicity	No	4	NO
102	Burchinal 2011 - NCEDL	102b	A	Teacher Child Rating Scale - Behavior Problems	TCRS - Behavior Problems	SOC/EMO: Prob Beh	Teacher	Child	CLASS	CLASS: Emotional Climate (Positive Climate, Negative Climate (reversed), Teacher Sensitivity, Over-control (reversed), and Behavior Management)	Mean Score	Classroom	1465	1465	1465	partial correlation	-0.08	NR	Child	Partial Correlations	Covariates: site, maternal education, gender, ethnicity	No	4	NO
102	Burchinal 2011 - NCEDL	102b	A	WJ III Applied Problems	WJ - Applied Problems	COG+MATH / MATH	RA	Child	CLASS	CLASS: Instructional Climate Concept Development and Quality of Feedback)	Mean Score	Classroom	1465	1465	1465	partial correlation	0.08	NR	Child	Partial Correlations	Covariates: site, maternal education, gender, ethnicity	No	4	NO
102	Burchinal 2011 - NCEDL	102b	A	PPVT-R Receptive Language	Peabody Picture Vocabulary Test	LANG	RA	Child	CLASS	CLASS: Instructional Climate Concept Development and Quality of Feedback)	Mean Score	Classroom	1465	1465	1465	partial correlation	0.08	NR	Child	Partial Correlations	Covariates: site, maternal education, gender, ethnicity	No	4	NO
102	Burchinal 2011 - NCEDL	102b	A	WJ III LetterWord Identification	WJ - Letter Word ID	LANG	RA	Child	CLASS	CLASS: Instructional Climate Concept Development and Quality of Feedback)	Mean Score	Classroom	1465	1465	1465	partial correlation	0.09	NR	Child	Partial Correlations	Covariates: site, maternal education, gender, ethnicity	No	4	NO
102	Burchinal 2011 - NCEDL	102b	A	WJ III Applied Problems	WJ - Applied Problems	COG+MATH / MATH	RA	Child	CLASS	CLASS: Total Score (Emotional Climate + Instructional Climate)	Mean Score	Classroom	1465	1465	1465	partial correlation	0.08	NR	Child	Partial Correlations	Covariates: site, maternal education, gender, ethnicity	No	4	NO
102	Burchinal 2011 - NCEDL	102b	A	Expressive Language	OWLS - Total Score	LANG	RA	Child	CLASS	CLASS: Total Score (Emotional Climate + Instructional Climate)	Mean Score	Classroom	1465	1465	1465	partial correlation	0.04	NR	Child	Partial Correlations	Covariates: site, maternal education, gender, ethnicity	No	4	NO
102	Burchinal 2011 - NCEDL	102b	A	PPVT-R Receptive Language	Peabody Picture Vocabulary Test	LANG	RA	Child	CLASS	CLASS: Total Score (Emotional Climate + Instructional Climate)	Mean Score	Classroom	1465	1465	1465	partial correlation	0.07	NR	Child	Partial Correlations	Covariates: site, maternal education, gender, ethnicity	No	4	NO
102	Burchinal 2011 - NCEDL	102b	A	WJ III LetterWord Identification	WJ - Letter Word ID	LANG	RA	Child	CLASS	CLASS: Total Score (Emotional Climate + Instructional Climate)	Mean Score	Classroom	1465	1465	1465	partial correlation	0.03	NR	Child	Partial Correlations	Covariates: site, maternal education, gender, ethnicity	No	4	NO
102	Burchinal 2011 - NCEDL	102b	A	Teacher Child Rating Scale - Social Competence	TCRS - Social Competence	SOC/EMO: Pos Beh	Teacher	Child	CLASS	CLASS: Total Score (Emotional Climate + Instructional Climate)	Mean Score	Classroom	1465	1465	1465	partial correlation	0.10	NR	Child	Partial Correlations	Covariates: site, maternal education, gender, ethnicity	No	4	NO
102	Burchinal 2011 - NCEDL	102b	A	Teacher Child Rating Scale - Behavior Problems	TCRS - Behavior Problems	SOC/EMO: Prob Beh	Teacher	Child	CLASS	CLASS: Total Score (Emotional Climate + Instructional Climate)	Mean Score	Classroom	1465	1465	1465	partial correlation	-0.08	NR	Child	Partial Correlations	Covariates: site, maternal education, gender, ethnicity	No	4	NO
102	Burchinal 2011 - NCEDL	102b	A	WJ III Applied Problems	WJ - Applied Problems	COG+MATH / MATH	RA	Child	CLASS	CLASS: Total Score (Emotional Climate + Instructional Climate)	Mean Score	Classroom	1465	1465	1465	B	NR	NS	Child	Multiple Regression: Linear Quality	Covariates: site, maternal education, gender, ethnicity,and linear and quadratic terms for quality	No	5	NO
102	Burchinal 2011 - NCEDL	102b	A	WJ III Applied Problems	WJ - Applied Problems	COG+MATH / MATH	RA	Child	CLASS	CLASS: Total Score (Emotional Climate + Instructional Climate)	Mean Score	Classroom	1465	1465	1465	B	NR	NS	Child	Multiple Regression: Quadratic Quality	Covariates: site, maternal education, gender, ethnicity,and linear and quadratic terms for quality	No	5	NO
102	Burchinal 2011 - NCEDL	102b	A	WJ III Applied Problems	WJ - Applied Problems	COG+MATH / MATH	RA	Child	CLASS	CLASS: Total Score (Emotional Climate + Instructional Climate)	Mean Score	Classroom	1465	1465	1465	SE	NR	NS	Child	Multiple Regression: Linear Quality	Covariates: site, maternal education, gender, ethnicity,and linear and quadratic terms for quality	No	5	NO
102	Burchinal 2011 - NCEDL	102b	A	WJ III Applied Problems	WJ - Applied Problems	COG+MATH / MATH	RA	Child	CLASS	CLASS: Total Score (Emotional Climate + Instructional Climate)	Mean Score	Classroom	1465	1465	1465	SE	NR	NS	Child	Multiple Regression: Quadratic Quality	Covariates: site, maternal education, gender, ethnicity,and linear and quadratic terms for quality	No	5	NO
102	Burchinal 2011 - NCEDL	102b	A	PPVT-R Receptive Language	Peabody Picture Vocabulary Test	LANG	RA	Child	CLASS	CLASS: Total Score (Emotional Climate + Instructional Climate)	Mean Score	Classroom	1465	1465	1465	B	NR	NS	Child	Multiple Regression: Linear Quality	Covariates: site, maternal education, gender, ethnicity,and linear and quadratic terms for quality	No	5	NO
102	Burchinal 2011 - NCEDL	102b	A	PPVT-R Receptive Language	Peabody Picture Vocabulary Test	LANG	RA	Child	CLASS	CLASS: Total Score (Emotional Climate + Instructional Climate)	Mean Score	Classroom	1465	1465	1465	B	NR	NS	Child	Multiple Regression: Quadratic Quality	Covariates: site, maternal education, gender, ethnicity,and linear and quadratic terms for quality	No	5	NO
102	Burchinal 2011 - NCEDL	102b	A	PPVT-R Receptive Language	Peabody Picture Vocabulary Test	LANG	RA	Child	CLASS	CLASS: Total Score (Emotional Climate + Instructional Climate)	Mean Score	Classroom	1465	1465	1465	SE	NR	NS	Child	Multiple Regression: Linear Quality	Covariates: site, maternal education, gender, ethnicity,and linear and quadratic terms for quality	No	5	NO
102	Burchinal 2011 - NCEDL	102b	A	PPVT-R Receptive Language	Peabody Picture Vocabulary Test	LANG	RA	Child	CLASS	CLASS: Total Score (Emotional Climate + Instructional Climate)	Mean Score	Classroom	1465	1465	1465	SE	NR	NS	Child	Multiple Regression: Quadratic Quality	Covariates: site, maternal education, gender, ethnicity,and linear and quadratic terms for quality	No	5	NO
102	Burchinal 2011 - NCEDL	102b	A	WJ III LetterWord Identification	WJ - Letter Word ID	LANG	RA	Child	CLASS	CLASS: Total Score (Emotional Climate + Instructional Climate)	Mean Score	Classroom	1465	1465	1465	B	-14.00	< .01	Child	Multiple Regression: Linear Quality	Covariates: site, maternal education, gender, ethnicity,and linear and quadratic terms for quality	No	5	NO
102	Burchinal 2011 - NCEDL	102b	A	WJ III LetterWord Identification	WJ - Letter Word ID	LANG	RA	Child	CLASS	CLASS: Total Score (Emotional Climate + Instructional Climate)	Mean Score	Classroom	1465	1465	1465	B	1.70	< .01	Child	Multiple Regression: Quadratic Quality	Covariates: site, maternal education, gender, ethnicity,and linear and quadratic terms for quality	No	5	NO
102	Burchinal 2011 - NCEDL	102b	A	WJ III LetterWord Identification	WJ - Letter Word ID	LANG	RA	Child	CLASS	CLASS: Total Score (Emotional Climate + Instructional Climate)	Mean Score	Classroom	1465	1465	1465	SE	6.00	< .01	Child	Multiple Regression: Linear Quality	Covariates: site, maternal education, gender, ethnicity,and linear and quadratic terms for quality	No	5	NO
102	Burchinal 2011 - NCEDL	102b	A	WJ III LetterWord Identification	WJ - Letter Word ID	LANG	RA	Child	CLASS	CLASS: Total Score (Emotional Climate + Instructional Climate)	Mean Score	Classroom	1465	1465	1465	SE	0.70	< .01	Child	Multiple Regression: Quadratic Quality	Covariates: site, maternal education, gender, ethnicity,and linear and quadratic terms for quality	No	5	NO
102	Burchinal 2011 - NCEDL	102b	A	Teacher Child Rating Scale - Social Competence	TCRS - Social Competence	SOC/EMO: Pos Beh	Teacher	Child	CLASS	CLASS: Total Score (Emotional Climate + Instructional Climate)	Mean Score	Classroom	1465	1465	1465	B	NR	NS	Child	Multiple Regression: Linear Quality	Covariates: site, maternal education, gender, ethnicity,and linear and quadratic terms for quality	No	5	NO
102	Burchinal 2011 - NCEDL	102b	A	Teacher Child Rating Scale - Social Competence	TCRS - Social Competence	SOC/EMO: Pos Beh	Teacher	Child	CLASS	CLASS: Total Score (Emotional Climate + Instructional Climate)	Mean Score	Classroom	1465	1465	1465	B	NR	NS	Child	Multiple Regression: Quadratic Quality	Covariates: site, maternal education, gender, ethnicity,and linear and quadratic terms for quality	No	5	NO
102	Burchinal 2011 - NCEDL	102b	A	Teacher Child Rating Scale - Social Competence	TCRS - Social Competence	SOC/EMO: Pos Beh	Teacher	Child	CLASS	CLASS: Total Score (Emotional Climate + Instructional Climate)	Mean Score	Classroom	1465	1465	1465	SE	NR	NS	Child	Multiple Regression: Linear Quality	Covariates: site, maternal education, gender, ethnicity,and linear and quadratic terms for quality	No	5	NO
102	Burchinal 2011 - NCEDL	102b	A	Teacher Child Rating Scale - Social Competence	TCRS - Social Competence	SOC/EMO: Pos Beh	Teacher	Child	CLASS	CLASS: Total Score (Emotional Climate + Instructional Climate)	Mean Score	Classroom	1465	1465	1465	SE	NR	NS	Child	Multiple Regression: Quadratic Quality	Covariates: site, maternal education, gender, ethnicity,and linear and quadratic terms for quality	No	5	NO
102	Burchinal 2011 - NCEDL	102b	A	Teacher Child Rating Scale - Behavior Problems	TCRS - Behavior Problems	SOC/EMO: Prob Beh	Teacher	Child	CLASS	CLASS: Total Score (Emotional Climate + Instructional Climate)	Mean Score	Classroom	1465	1465	1465	B	NR	NS	Child	Multiple Regression: Linear Quality	Covariates: site, maternal education, gender, ethnicity,and linear and quadratic terms for quality	No	5	NO
102	Burchinal 2011 - NCEDL	102b	A	Teacher Child Rating Scale - Behavior Problems	TCRS - Behavior Problems	SOC/EMO: Prob Beh	Teacher	Child	CLASS	CLASS: Total Score (Emotional Climate + Instructional Climate)	Mean Score	Classroom	1465	1465	1465	B	NR	NS	Child	Multiple Regression: Quadratic Quality	Covariates: site, maternal education, gender, ethnicity,and linear and quadratic terms for quality	No	5	NO
102	Burchinal 2011 - NCEDL	102b	A	Teacher Child Rating Scale - Behavior Problems	TCRS - Behavior Problems	SOC/EMO: Prob Beh	Teacher	Child	CLASS	CLASS: Total Score (Emotional Climate + Instructional Climate)	Mean Score	Classroom	1465	1465	1465	SE	NR	NS	Child	Multiple Regression: Linear Quality	Covariates: site, maternal education, gender, ethnicity,and linear and quadratic terms for quality	No	5	NO
102	Burchinal 2011 - NCEDL	102b	A	Teacher Child Rating Scale - Behavior Problems	TCRS - Behavior Problems	SOC/EMO: Prob Beh	Teacher	Child	CLASS	CLASS: Total Score (Emotional Climate + Instructional Climate)	Mean Score	Classroom	1465	1465	1465	SE	NR	NS	Child	Multiple Regression: Quadratic Quality	Covariates: site, maternal education, gender, ethnicity,and linear and quadratic terms for quality	No	5	NO
103	Dang 2011 - NCEDL	103b	A	WJ III Applied Problems	WJ - Applied Problems	COG+MATH / MATH	RA	Child	CLASS	CLASS: Instructional Climate Concept Development and Quality of Feedback)	Mean Score	Classroom	2982	2982	2982	B	0.08	< .001	Child	Regression (MLM?)	Covariates: pretest, gender, child’s age, ethnicity, maternal education, age at baseline assessment, family income at or below 150% of poverty, number of people in household, household (a) grandma present, (b) father present, (c) step-father present, 7 interaction terms, ECERS-R	No	19	No, but controlled for pretest score	We estimated change models in which changes in child cognitive skills or acheivement are regressed on average child care quality in betweent the outcome measurements, plus controls
103	Dang 2011 - NCEDL	103b	A	WJ III Applied Problems	WJ - Applied Problems	COG+MATH / MATH	RA	Child	CLASS	CLASS: Instructional Climate Concept Development and Quality of Feedback)	Mean Score	Classroom	2982	2982	2982	SE	0.02	< .001	Child	Regression (MLM?)	Covariates: pretest, gender, child’s age, ethnicity, maternal education, age at baseline assessment, family income at or below 150% of poverty, number of people in household, household (a) grandma present, (b) father present, (c) step-father present, 7 interaction terms, ECERS-R	No	19	No, but controlled for pretest score	We estimated change models in which changes in child cognitive skills or acheivement are regressed on average child care quality in betweent the outcome measurements, plus controls
103	Dang 2011 - NCEDL	103b	A	PPVT III	Peabody Picture Vocabulary Test	LANG	RA	Child	CLASS	CLASS: Instructional Climate Concept Development and Quality of Feedback)	Mean Score	Classroom	2982	2982	2982	B	0.06	< .001	Child	Regression (MLM?)	Covariates: pretest, gender, child’s age, ethnicity, maternal education, age at baseline assessment, family income at or below 150% of poverty, number of people in household, household (a) grandma present, (b) father present, (c) step-father present, 7 interaction terms, ECERS-R	No	19	No, but controlled for pretest score	We estimated change models in which changes in child cognitive skills or acheivement are regressed on average child care quality in betweent the outcome measurements, plus controls
103	Dang 2011 - NCEDL	103b	A	PPVT III	Peabody Picture Vocabulary Test	LANG	RA	Child	CLASS	CLASS: Instructional Climate Concept Development and Quality of Feedback)	Mean Score	Classroom	2982	2982	2982	SE	0.02	< .001	Child	Regression (MLM?)	Covariates: pretest, gender, child’s age, ethnicity, maternal education, age at baseline assessment, family income at or below 150% of poverty, number of people in household, household (a) grandma present, (b) father present, (c) step-father present, 7 interaction terms, ECERS-R	No	19	No, but controlled for pretest score	We estimated change models in which changes in child cognitive skills or acheivement are regressed on average child care quality in betweent the outcome measurements, plus controls
104	Dobbs-Oates 2011		X	PPVT III Vocabulary	Peabody Picture Vocabulary Test	LANG	RA	Child	CLASS	CLASS: Teacher Behavior Management	Mean Score	Classroom	NR	398	398	B	0.33	.604	Child	HLM	Covariates: child/family level - pretest score, age, ethnicity, children’s task orientation; classroom level - intervention condition	Yes	5	No, but controlled for pretest score
104	Dobbs-Oates 2011		X	PPVT III Vocabulary	Peabody Picture Vocabulary Test	LANG	RA	Child	CLASS	CLASS: Teacher Behavior Management	Mean Score	Classroom	NR	~1/3 of 398	~1/3 of 398	B	0.54	.39	Child	HLM: Average Task Orientation	Covariates: child/family level - pretest score, age, ethnicity, children’s task orientation; classroom level - intervention condition	Yes	5	No, but controlled for pretest score
104	Dobbs-Oates 2011		X	PPVT III Vocabulary	Peabody Picture Vocabulary Test	LANG	RA	Child	CLASS	CLASS: Teacher Behavior Management	Mean Score	Classroom	NR	~1/3 of 398	~1/3 of 398	B	0.86	.02	Child	HLM: High Task Orientation	Covariates: child/family level - pretest score, age, ethnicity, children’s task orientation; classroom level - intervention condition	Yes	5	No, but controlled for pretest score
104	Dobbs-Oates 2011		X	PPVT III Vocabulary	Peabody Picture Vocabulary Test	LANG	RA	Child	CLASS	CLASS: Teacher Behavior Management	Mean Score	Classroom	NR	~1/3 of 398	~1/3 of 398	B	0.87	.24	Child	HLM: Low Task Orientation	Covariates: child/family level - pretest score, age, ethnicity, children’s task orientation; classroom level - intervention condition	Yes	5	No, but controlled for pretest score
104	Dobbs-Oates 2011		X	PPVT III Vocabulary	Peabody Picture Vocabulary Test	LANG	RA	Child	CLASS	CLASS: Teacher Behavior Management	Mean Score	Classroom	NR	398	398	SE	0.64	.604	Child	HLM	Covariates: child/family level - pretest score, age, ethnicity, children’s task orientation; classroom level - intervention condition	Yes	5	No, but controlled for pretest score
104	Dobbs-Oates 2011		X	Print Awareness - Composite PWPA/PALS	Print Awareness - Composite PWPA/PALS	LANG	RA	Child	CLASS	CLASS: Teacher Behavior Management	Mean Score	Classroom	NR	398	398	B	0.08	.003	Child	HLM	Covariates: child/family level - pretest score, age, ethnicity, children’s task orientation; classroom level - intervention condition	Yes	5	No, but controlled for pretest score
104	Dobbs-Oates 2011		X	Print Awareness - Composite PWPA/PALS	Print Awareness - Composite PWPA/PALS	LANG	RA	Child	CLASS	CLASS: Teacher Behavior Management	Mean Score	Classroom	NR	398	398	SE	0.02	.003	Child	HLM	Covariates: child/family level - pretest score, age, ethnicity, children’s task orientation; classroom level - intervention condition	Yes	5	No, but controlled for pretest score
104	Dobbs-Oates 2011		X	Print Awareness - Composite PWPA/PALS	Print Awareness - Composite PWPA/PALS	LANG	RA	Child	CLASS	CLASS: Teacher Behavior Management	Mean Score	Classroom	NR	398	398	ES	.102	.003	Child	HLM	Covariates: child/family level - pretest score, age, ethnicity, children’s task orientation; classroom level - intervention condition	Yes	5	No, but controlled for pretest score	estimated their individual effect size by multiplying their coefficients with the standard deviation for predictors and then dividing by the standard deviation of spring outcomes
105	Downer 2012 - DLL	105a	A	WJ III or WM Applied Problems	WJ - Applied Problems	COG+MATH / MATH	RA	Child	CLASS	CLASS: Classroom Organization (9 scale ver.)	Mean Score	Classroom	NR	956	956	B	2.319	p ≤ 0.001 (p = 0001)	Child	MLM - Sample DLL - Model Classroom Organization	Covariates: child/family level – pretest score, gender, ethnicity, maternal education, poverty, language, test interval, test in Spanish, DLL status; classroom level - teacher education (BA), staff-child ratio, poverty, full-day, state, teacher/teacher’s assistant speaks Spanish, percent DDL, CLASS - Emotional Support, CLASS - Instructional Support, CLASS * group	Yes	19	No, but controlled for pretest score
105	Downer 2012 - DLL	105a	A	WJ III or WM Applied Problems	WJ - Applied Problems	COG+MATH / MATH	RA	Child	CLASS	CLASS: Classroom Organization (9 scale ver.)	Mean Score	Classroom	NR	956	956	SE	0.582	p ≤ 0.001 (p = 0001)	Child	MLM - Sample DLL - Model Classroom Organization	Covariates: child/family level – pretest score, gender, ethnicity, maternal education, poverty, language, test interval, test in Spanish, DLL status; classroom level - teacher education (BA), staff-child ratio, poverty, full-day, state, teacher/teacher’s assistant speaks Spanish, percent DDL, CLASS - Emotional Support, CLASS - Instructional Support, CLASS * group	Yes	19	No, but controlled for pretest score
105	Downer 2012 - DLL	105a	A	WJ III or WM Applied Problems	WJ - Applied Problems	COG+MATH / MATH	RA	Child	CLASS	CLASS: Classroom Organization (9 scale ver.)	Mean Score	Classroom	NR	956	956	t-test	3.99	p ≤ 0.001 (p = 0001)	Child	MLM - Sample DLL - Model Classroom Organization	Covariates: child/family level – pretest score, gender, ethnicity, maternal education, poverty, language, test interval, test in Spanish, DLL status; classroom level - teacher education (BA), staff-child ratio, poverty, full-day, state, teacher/teacher’s assistant speaks Spanish, percent DDL, CLASS - Emotional Support, CLASS - Instructional Support, CLASS * group	Yes	19	No, but controlled for pretest score
105	Downer 2012 - DLL	105a	A	Academic Rating Scale - Langauge/Literacy	ARS - Language/Literacy	LANG	Teacher	Child	CLASS	CLASS: Classroom Organization (9 scale ver.)	Mean Score	Classroom	NR	956	956	B	0.057	0.194	Child	MLM - Sample DLL - Model Classroom Organization	Covariates: child/family level – pretest score, gender, ethnicity, maternal education, poverty, language, test interval, test in Spanish, DLL status; classroom level - teacher education (BA), staff-child ratio, poverty, full-day, state, teacher/teacher’s assistant speaks Spanish, percent DDL, CLASS - Emotional Support, CLASS - Instructional Support, CLASS * group	Yes	19	No, but controlled for pretest score
105	Downer 2012 - DLL	105a	A	Academic Rating Scale - Langauge/Literacy	ARS - Language/Literacy	LANG	Teacher	Child	CLASS	CLASS: Classroom Organization (9 scale ver.)	Mean Score	Classroom	NR	956	956	SE	0.043	0.194	Child	MLM - Sample DLL - Model Classroom Organization	Covariates: child/family level – pretest score, gender, ethnicity, maternal education, poverty, language, test interval, test in Spanish, DLL status; classroom level - teacher education (BA), staff-child ratio, poverty, full-day, state, teacher/teacher’s assistant speaks Spanish, percent DDL, CLASS - Emotional Support, CLASS - Instructional Support, CLASS * group	Yes	19	No, but controlled for pretest score
105	Downer 2012 - DLL	105a	A	Academic Rating Scale - Langauge/Literacy	ARS - Language/Literacy	LANG	Teacher	Child	CLASS	CLASS: Classroom Organization (9 scale ver.)	Mean Score	Classroom	NR	956	956	t-test	1.30	0.194	Child	MLM - Sample DLL - Model Classroom Organization	Covariates: child/family level – pretest score, gender, ethnicity, maternal education, poverty, language, test interval, test in Spanish, DLL status; classroom level - teacher education (BA), staff-child ratio, poverty, full-day, state, teacher/teacher’s assistant speaks Spanish, percent DDL, CLASS - Emotional Support, CLASS - Instructional Support, CLASS * group	Yes	19	No, but controlled for pretest score
105	Downer 2012 - DLL	105a	A	Identifying Letters	Identifying Letters	LANG	RA	Child	CLASS	CLASS: Classroom Organization (9 scale ver.)	Mean Score	Classroom	NR	956	956	B	0.980	p ≤ .01 (0.002)	Child	MLM - Sample DLL - Model Classroom Organization	Covariates: child/family level – pretest score, gender, ethnicity, maternal education, poverty, language, test interval, test in Spanish, DLL status; classroom level - teacher education (BA), staff-child ratio, poverty, full-day, state, teacher/teacher’s assistant speaks Spanish, percent DDL, CLASS - Emotional Support, CLASS - Instructional Support, CLASS * group	Yes	19	No, but controlled for pretest score
105	Downer 2012 - DLL	105a	A	Identifying Letters	Identifying Letters	LANG	RA	Child	CLASS	CLASS: Classroom Organization (9 scale ver.)	Mean Score	Classroom	NR	956	956	SE	0.307	p ≤ .01 (0.002)	Child	MLM - Sample DLL - Model Classroom Organization	Covariates: child/family level – pretest score, gender, ethnicity, maternal education, poverty, language, test interval, test in Spanish, DLL status; classroom level - teacher education (BA), staff-child ratio, poverty, full-day, state, teacher/teacher’s assistant speaks Spanish, percent DDL, CLASS - Emotional Support, CLASS - Instructional Support, CLASS * group	Yes	19	No, but controlled for pretest score
105	Downer 2012 - DLL	105a	A	Identifying Letters	Identifying Letters	LANG	RA	Child	CLASS	CLASS: Classroom Organization (9 scale ver.)	Mean Score	Classroom	NR	956	956	t-test	3.19	p ≤ .01 (0.002)	Child	MLM - Sample DLL - Model Classroom Organization	Covariates: child/family level – pretest score, gender, ethnicity, maternal education, poverty, language, test interval, test in Spanish, DLL status; classroom level - teacher education (BA), staff-child ratio, poverty, full-day, state, teacher/teacher’s assistant speaks Spanish, percent DDL, CLASS - Emotional Support, CLASS - Instructional Support, CLASS * group	Yes	19	No, but controlled for pretest score
105	Downer 2012 - DLL	105a	A	Teacher Child Rating Scale - Social Competence	TCRS - Social Competence	SOC/EMO: Pos Beh	Teacher	Child	CLASS	CLASS: Classroom Organization (9 scale ver.)	Mean Score	Classroom	NR	956	956	B	0.067	.024	Child	MLM - Sample DLL - Model Classroom Organization	Covariates: child/family level – pretest score, gender, ethnicity, maternal education, poverty, language, test interval, test in Spanish, DLL status; classroom level - teacher education (BA), staff-child ratio, poverty, full-day, state, teacher/teacher’s assistant speaks Spanish, percent DDL, CLASS - Emotional Support, CLASS - Instructional Support, CLASS * group	Yes	19	No, but controlled for pretest score
105	Downer 2012 - DLL	105a	A	Teacher Child Rating Scale - Social Competence	TCRS - Social Competence	SOC/EMO: Pos Beh	Teacher	Child	CLASS	CLASS: Classroom Organization (9 scale ver.)	Mean Score	Classroom	NR	956	956	SE	0.03	.024	Child	MLM - Sample DLL - Model Classroom Organization	Covariates: child/family level – pretest score, gender, ethnicity, maternal education, poverty, language, test interval, test in Spanish, DLL status; classroom level - teacher education (BA), staff-child ratio, poverty, full-day, state, teacher/teacher’s assistant speaks Spanish, percent DDL, CLASS - Emotional Support, CLASS - Instructional Support, CLASS * group	Yes	19	No, but controlled for pretest score
105	Downer 2012 - DLL	105a	A	Teacher Child Rating Scale - Social Competence	TCRS - Social Competence	SOC/EMO: Pos Beh	Teacher	Child	CLASS	CLASS: Classroom Organization (9 scale ver.)	Mean Score	Classroom	NR	956	956	t-test	2.26	.024	Child	MLM - Sample DLL - Model Classroom Organization	Covariates: child/family level – pretest score, gender, ethnicity, maternal education, poverty, language, test interval, test in Spanish, DLL status; classroom level - teacher education (BA), staff-child ratio, poverty, full-day, state, teacher/teacher’s assistant speaks Spanish, percent DDL, CLASS - Emotional Support, CLASS - Instructional Support, CLASS * group	Yes	19	No, but controlled for pretest score
105	Downer 2012 - DLL	105a	A	Teacher Child Rating Scale - Behavior Problems	TCRS - Behavior Problems	SOC/EMO: Prob Beh	Teacher	Child	CLASS	CLASS: Classroom Organization (9 scale ver.)	Mean Score	Classroom	NR	956	956	B	-0.065	.011	Child	MLM - Sample DLL - Model Classroom Organization	Covariates: child/family level – pretest score, gender, ethnicity, maternal education, poverty, language, test interval, test in Spanish, DLL status; classroom level - teacher education (BA), staff-child ratio, poverty, full-day, state, teacher/teacher’s assistant speaks Spanish, percent DDL, CLASS - Emotional Support, CLASS - Instructional Support, CLASS * group	Yes	19	No, but controlled for pretest score
105	Downer 2012 - DLL	105a	A	Teacher Child Rating Scale - Behavior Problems	TCRS - Behavior Problems	SOC/EMO: Prob Beh	Teacher	Child	CLASS	CLASS: Classroom Organization (9 scale ver.)	Mean Score	Classroom	NR	956	956	SE	0.026	.011	Child	MLM - Sample DLL - Model Classroom Organization	Covariates: child/family level – pretest score, gender, ethnicity, maternal education, poverty, language, test interval, test in Spanish, DLL status; classroom level - teacher education (BA), staff-child ratio, poverty, full-day, state, teacher/teacher’s assistant speaks Spanish, percent DDL, CLASS - Emotional Support, CLASS - Instructional Support, CLASS * group	Yes	19	No, but controlled for pretest score
105	Downer 2012 - DLL	105a	A	Teacher Child Rating Scale - Behavior Problems	TCRS - Behavior Problems	SOC/EMO: Prob Beh	Teacher	Child	CLASS	CLASS: Classroom Organization (9 scale ver.)	Mean Score	Classroom	NR	956	956	t-test	-2.55	.011	Child	MLM - Sample DLL - Model Classroom Organization	Covariates: child/family level – pretest score, gender, ethnicity, maternal education, poverty, language, test interval, test in Spanish, DLL status; classroom level - teacher education (BA), staff-child ratio, poverty, full-day, state, teacher/teacher’s assistant speaks Spanish, percent DDL, CLASS - Emotional Support, CLASS - Instructional Support, CLASS * group	Yes	19	No, but controlled for pretest score
105	Downer 2012 - Latino+B2967	105b	A	WJ III or WM Applied Problems	WJ - Applied Problems	COG+MATH / MATH	RA	Child	CLASS	CLASS: Classroom Organization (9 scale ver.)	Mean Score	Classroom	NR	328	328	B	2.167	p ≤ .000	Child	MLM - Sample Latino - Model Classroom Organization	Covariates: child/family level – pretest score, gender, ethnicity, maternal education, poverty, language, test interval, test in Spanish; classroom level - teacher education (BA), staff-child ratio, poverty, full-day, state, teacher/teacher’s assistant speaks Spanish, percent DDL, CLASS - Emotional Support, CLASS - Instructional Support, CLASS * group	Yes	18	No, but controlled for pretest score
105	Downer 2012 - Latino	105b	A	WJ III or WM Applied Problems	WJ - Applied Problems	COG+MATH / MATH	RA	Child	CLASS	CLASS: Classroom Organization (9 scale ver.)	Mean Score	Classroom	NR	328	328	SE	0.571	p ≤ .000	Child	MLM - Sample Latino - Model Classroom Organization	Covariates: child/family level – pretest score, gender, ethnicity, maternal education, poverty, language, test interval, test in Spanish; classroom level - teacher education (BA), staff-child ratio, poverty, full-day, state, teacher/teacher’s assistant speaks Spanish, percent DDL, CLASS - Emotional Support, CLASS - Instructional Support, CLASS * group	Yes	18	No, but controlled for pretest score
105	Downer 2012 - Latino+B2967	105b	A	WJ III or WM Applied Problems	WJ - Applied Problems	COG+MATH / MATH	RA	Child	CLASS	CLASS: Classroom Organization (9 scale ver.)	Mean Score	Classroom	NR	328	328	t-test	3.80	p ≤ .000	Child	MLM - Sample Latino - Model Classroom Organization	Covariates: child/family level – pretest score, gender, ethnicity, maternal education, poverty, language, test interval, test in Spanish; classroom level - teacher education (BA), staff-child ratio, poverty, full-day, state, teacher/teacher’s assistant speaks Spanish, percent DDL, CLASS - Emotional Support, CLASS - Instructional Support, CLASS * group	Yes	18	No, but controlled for pretest score
105	Downer 2012 - Latino	105b	A	Academic Rating Scale - Langauge/Literacy	ARS - Language/Literacy	LANG	Teacher	Child	CLASS	CLASS: Classroom Organization (9 scale ver.)	Mean Score	Classroom	NR	328	328	B	0.064	0.136	Child	MLM - Sample Latino - Model Classroom Organization	Covariates: child/family level – pretest score, gender, ethnicity, maternal education, poverty, language, test interval, test in Spanish; classroom level - teacher education (BA), staff-child ratio, poverty, full-day, state, teacher/teacher’s assistant speaks Spanish, percent DDL, CLASS - Emotional Support, CLASS - Instructional Support, CLASS * group	Yes	18	No, but controlled for pretest score
105	Downer 2012 - Latino	105b	A	Academic Rating Scale - Langauge/Literacy	ARS - Language/Literacy	LANG	Teacher	Child	CLASS	CLASS: Classroom Organization (9 scale ver.)	Mean Score	Classroom	NR	328	328	SE	0.043	0.136	Child	MLM - Sample Latino - Model Classroom Organization	Covariates: child/family level – pretest score, gender, ethnicity, maternal education, poverty, language, test interval, test in Spanish; classroom level - teacher education (BA), staff-child ratio, poverty, full-day, state, teacher/teacher’s assistant speaks Spanish, percent DDL, CLASS - Emotional Support, CLASS - Instructional Support, CLASS * group	Yes	18	No, but controlled for pretest score
105	Downer 2012 - Latino	105b	A	Academic Rating Scale - Langauge/Literacy	ARS - Language/Literacy	LANG	Teacher	Child	CLASS	CLASS: Classroom Organization (9 scale ver.)	Mean Score	Classroom	NR	328	328	t-test	1.08	0.136	Child	MLM - Sample Latino - Model Classroom Organization	Covariates: child/family level – pretest score, gender, ethnicity, maternal education, poverty, language, test interval, test in Spanish; classroom level - teacher education (BA), staff-child ratio, poverty, full-day, state, teacher/teacher’s assistant speaks Spanish, percent DDL, CLASS - Emotional Support, CLASS - Instructional Support, CLASS * group	Yes	18	No, but controlled for pretest score
105	Downer 2012 - Latino	105b	A	Identifying Letters	Identifying Letters	LANG	RA	Child	CLASS	CLASS: Classroom Organization (9 scale ver.)	Mean Score	Classroom	NR	328	328	B	1.051	p < .001 (p =0.001)	Child	MLM - Sample Latino - Model Classroom Organization	Covariates: child/family level – pretest score, gender, ethnicity, maternal education, poverty, language, test interval, test in Spanish; classroom level - teacher education (BA), staff-child ratio, poverty, full-day, state, teacher/teacher’s assistant speaks Spanish, percent DDL, CLASS - Emotional Support, CLASS - Instructional Support, CLASS * group	Yes	18	No, but controlled for pretest score
105	Downer 2012 - Latino	105b	A	Identifying Letters	Identifying Letters	LANG	RA	Child	CLASS	CLASS: Classroom Organization (9 scale ver.)	Mean Score	Classroom	NR	328	328	SE	0.304	p < .001 (p =0.001)	Child	MLM - Sample Latino - Model Classroom Organization	Covariates: child/family level – pretest score, gender, ethnicity, maternal education, poverty, language, test interval, test in Spanish; classroom level - teacher education (BA), staff-child ratio, poverty, full-day, state, teacher/teacher’s assistant speaks Spanish, percent DDL, CLASS - Emotional Support, CLASS - Instructional Support, CLASS * group	Yes	18	No, but controlled for pretest score
105	Downer 2012 - Latino	105b	A	Identifying Letters	Identifying Letters	LANG	RA	Child	CLASS	CLASS: Classroom Organization (9 scale ver.)	Mean Score	Classroom	NR	328	328	t-test	3.46	p < .001 (p =0.001)	Child	MLM - Sample Latino - Model Classroom Organization	Covariates: child/family level – pretest score, gender, ethnicity, maternal education, poverty, language, test interval, test in Spanish; classroom level - teacher education (BA), staff-child ratio, poverty, full-day, state, teacher/teacher’s assistant speaks Spanish, percent DDL, CLASS - Emotional Support, CLASS - Instructional Support, CLASS * group	Yes	18	No, but controlled for pretest score
105	Downer 2012 - Latino	105b	A	Teacher Child Rating Scale - Social Competence	TCRS - Social Competence	SOC/EMO: Pos Beh	Teacher	Child	CLASS	CLASS: Classroom Organization (9 scale ver.)	Mean Score	Classroom	NR	328	328	B	0.071	.015	Child	MLM - Sample Latino - Model Classroom Organization	Covariates: child/family level – pretest score, gender, ethnicity, maternal education, poverty, language, test interval, test in Spanish; classroom level - teacher education (BA), staff-child ratio, poverty, full-day, state, teacher/teacher’s assistant speaks Spanish, percent DDL, CLASS - Emotional Support, CLASS - Instructional Support, CLASS * group	Yes	18	No, but controlled for pretest score
105	Downer 2012 - Latino	105b	A	Teacher Child Rating Scale - Social Competence	TCRS - Social Competence	SOC/EMO: Pos Beh	Teacher	Child	CLASS	CLASS: Classroom Organization (9 scale ver.)	Mean Score	Classroom	NR	328	328	SE	0.029	.015	Child	MLM - Sample Latino - Model Classroom Organization	Covariates: child/family level – pretest score, gender, ethnicity, maternal education, poverty, language, test interval, test in Spanish; classroom level - teacher education (BA), staff-child ratio, poverty, full-day, state, teacher/teacher’s assistant speaks Spanish, percent DDL, CLASS - Emotional Support, CLASS - Instructional Support, CLASS * group	Yes	18	No, but controlled for pretest score
105	Downer 2012 - Latino	105b	A	Teacher Child Rating Scale - Social Competence	TCRS - Social Competence	SOC/EMO: Pos Beh	Teacher	Child	CLASS	CLASS: Classroom Organization (9 scale ver.)	Mean Score	Classroom	NR	328	328	t-test	2.43	.015	Child	MLM - Sample Latino - Model Classroom Organization	Covariates: child/family level – pretest score, gender, ethnicity, maternal education, poverty, language, test interval, test in Spanish; classroom level - teacher education (BA), staff-child ratio, poverty, full-day, state, teacher/teacher’s assistant speaks Spanish, percent DDL, CLASS - Emotional Support, CLASS - Instructional Support, CLASS * group	Yes	18	No, but controlled for pretest score
105	Downer 2012 - Latino	105b	A	Teacher Child Rating Scale - Behavior Problems	TCRS - Behavior Problems	SOC/EMO: Prob Beh	Teacher	Child	CLASS	CLASS: Classroom Organization (9 scale ver.)	Mean Score	Classroom	NR	328	328	B	-0.062	.014	Child	MLM - Sample Latino - Model Classroom Organization	Covariates: child/family level – pretest score, gender, ethnicity, maternal education, poverty, language, test interval, test in Spanish; classroom level - teacher education (BA), staff-child ratio, poverty, full-day, state, teacher/teacher’s assistant speaks Spanish, percent DDL, CLASS - Emotional Support, CLASS - Instructional Support, CLASS * group	Yes	18	No, but controlled for pretest score
105	Downer 2012 - Latino	105b	A	Teacher Child Rating Scale - Behavior Problems	TCRS - Behavior Problems	SOC/EMO: Prob Beh	Teacher	Child	CLASS	CLASS: Classroom Organization (9 scale ver.)	Mean Score	Classroom	NR	328	328	SE	0.025	.014	Child	MLM - Sample Latino - Model Classroom Organization	Covariates: child/family level – pretest score, gender, ethnicity, maternal education, poverty, language, test interval, test in Spanish; classroom level - teacher education (BA), staff-child ratio, poverty, full-day, state, teacher/teacher’s assistant speaks Spanish, percent DDL, CLASS - Emotional Support, CLASS - Instructional Support, CLASS * group	Yes	18	No, but controlled for pretest score
105	Downer 2012 - Latino	105b	A	Teacher Child Rating Scale - Behavior Problems	TCRS - Behavior Problems	SOC/EMO: Prob Beh	Teacher	Child	CLASS	CLASS: Classroom Organization (9 scale ver.)	Mean Score	Classroom	NR	328	328	t-test	-2.45	.014	Child	MLM - Sample Latino - Model Classroom Organization	Covariates: child/family level – pretest score, gender, ethnicity, maternal education, poverty, language, test interval, test in Spanish; classroom level - teacher education (BA), staff-child ratio, poverty, full-day, state, teacher/teacher’s assistant speaks Spanish, percent DDL, CLASS - Emotional Support, CLASS - Instructional Support, CLASS * group	Yes	18	No, but controlled for pretest score
105	Downer 2012 - DLL	105a	A	WJ III or WM Applied Problems	WJ - Applied Problems	COG+MATH / MATH	RA	Child	CLASS	CLASS: Emotional Support (9 scale ver.)	Mean Score	Classroom	NR	956	956	B	1.917	0.063	Child	MLM - Sample DLL - Model Emotional Support	Covariates: child/family level – pretest score, gender, ethnicity, maternal education, poverty, language, test interval, test in Spanish, DLL status; classroom level - teacher education (BA), staff-child ratio, poverty, full-day, state, teacher/teacher’s assistant speaks Spanish, percent DDL, CLASS - Instructional Support, CLASS - Classroom Organization, CLASS * group	Yes	19	No, but controlled for pretest score
105	Downer 2012 - DLL	105a	A	WJ III or WM Applied Problems	WJ - Applied Problems	COG+MATH / MATH	RA	Child	CLASS	CLASS: Emotional Support (9 scale ver.)	Mean Score	Classroom	NR	956	956	SE	1.030	0.063	Child	MLM - Sample DLL - Model Emotional Support	Covariates: child/family level – pretest score, gender, ethnicity, maternal education, poverty, language, test interval, test in Spanish, DLL status; classroom level - teacher education (BA), staff-child ratio, poverty, full-day, state, teacher/teacher’s assistant speaks Spanish, percent DDL, CLASS - Instructional Support, CLASS - Classroom Organization, CLASS * group	Yes	19	No, but controlled for pretest score
105	Downer 2012 - DLL	105a	A	WJ III or WM Applied Problems	WJ - Applied Problems	COG+MATH / MATH	RA	Child	CLASS	CLASS: Emotional Support (9 scale ver.)	Mean Score	Classroom	NR	956	956	t-test	1.86	0.063	Child	MLM - Sample DLL - Model Emotional Support	Covariates: child/family level – pretest score, gender, ethnicity, maternal education, poverty, language, test interval, test in Spanish, DLL status; classroom level - teacher education (BA), staff-child ratio, poverty, full-day, state, teacher/teacher’s assistant speaks Spanish, percent DDL, CLASS - Instructional Support, CLASS - Classroom Organization, CLASS * group	Yes	19	No, but controlled for pretest score
105	Downer 2012 - DLL	105a	A	Academic Rating Scale - Langauge/Literacy	ARS - Language/Literacy	LANG	Teacher	Child	CLASS	CLASS: Emotional Support (9 scale ver.)	Mean Score	Classroom	NR	956	956	B	0.122	0.103	Child	MLM - Sample DLL - Model Emotional Support	Covariates: child/family level – pretest score, gender, ethnicity, maternal education, poverty, language, test interval, test in Spanish, DLL status; classroom level - teacher education (BA), staff-child ratio, poverty, full-day, state, teacher/teacher’s assistant speaks Spanish, percent DDL, CLASS - Instructional Support, CLASS - Classroom Organization, CLASS * group	Yes	19	No, but controlled for pretest score
105	Downer 2012 - DLL	105a	A	Academic Rating Scale - Langauge/Literacy	ARS - Language/Literacy	LANG	Teacher	Child	CLASS	CLASS: Emotional Support (9 scale ver.)	Mean Score	Classroom	NR	956	956	SE	0.074	0.103	Child	MLM - Sample DLL - Model Emotional Support	Covariates: child/family level – pretest score, gender, ethnicity, maternal education, poverty, language, test interval, test in Spanish, DLL status; classroom level - teacher education (BA), staff-child ratio, poverty, full-day, state, teacher/teacher’s assistant speaks Spanish, percent DDL, CLASS - Instructional Support, CLASS - Classroom Organization, CLASS * group	Yes	19	No, but controlled for pretest score
105	Downer 2012 - DLL	105a	A	Academic Rating Scale - Langauge/Literacy	ARS - Language/Literacy	LANG	Teacher	Child	CLASS	CLASS: Emotional Support (9 scale ver.)	Mean Score	Classroom	NR	956	956	t-test	1.63	0.103	Child	MLM - Sample DLL - Model Emotional Support	Covariates: child/family level – pretest score, gender, ethnicity, maternal education, poverty, language, test interval, test in Spanish, DLL status; classroom level - teacher education (BA), staff-child ratio, poverty, full-day, state, teacher/teacher’s assistant speaks Spanish, percent DDL, CLASS - Instructional Support, CLASS - Classroom Organization, CLASS * group	Yes	19	No, but controlled for pretest score
105	Downer 2012 - DLL	105a	A	Identifying Letters	Identifying Letters	LANG	RA	Child	CLASS	CLASS: Emotional Support (9 scale ver.)	Mean Score	Classroom	NR	956	956	B	1.111	p ≤ .05 (0.040)	Child	MLM - Sample DLL - Model Emotional Support	Covariates: child/family level – pretest score, gender, ethnicity, maternal education, poverty, language, test interval, test in Spanish, DLL status; classroom level - teacher education (BA), staff-child ratio, poverty, full-day, state, teacher/teacher’s assistant speaks Spanish, percent DDL, CLASS - Instructional Support, CLASS - Classroom Organization, CLASS * group	Yes	19	No, but controlled for pretest score
105	Downer 2012 - DLL	105a	A	Identifying Letters	Identifying Letters	LANG	RA	Child	CLASS	CLASS: Emotional Support (9 scale ver.)	Mean Score	Classroom	NR	956	956	SE	0.539	p ≤ .05 (0.040)	Child	MLM - Sample DLL - Model Emotional Support	Covariates: child/family level – pretest score, gender, ethnicity, maternal education, poverty, language, test interval, test in Spanish, DLL status; classroom level - teacher education (BA), staff-child ratio, poverty, full-day, state, teacher/teacher’s assistant speaks Spanish, percent DDL, CLASS - Instructional Support, CLASS - Classroom Organization, CLASS * group	Yes	19	No, but controlled for pretest score
105	Downer 2012 - DLL	105a	A	Identifying Letters	Identifying Letters	LANG	RA	Child	CLASS	CLASS: Emotional Support (9 scale ver.)	Mean Score	Classroom	NR	956	956	t-test	2.06	p ≤ .05 (0.040)	Child	MLM - Sample DLL - Model Emotional Support	Covariates: child/family level – pretest score, gender, ethnicity, maternal education, poverty, language, test interval, test in Spanish, DLL status; classroom level - teacher education (BA), staff-child ratio, poverty, full-day, state, teacher/teacher’s assistant speaks Spanish, percent DDL, CLASS - Instructional Support, CLASS - Classroom Organization, CLASS * group	Yes	19	No, but controlled for pretest score
105	Downer 2012 - DLL	105a	A	Teacher Child Rating Scale - Social Competence	TCRS - Social Competence	SOC/EMO: Pos Beh	Teacher	Child	CLASS	CLASS: Emotional Support (9 scale ver.)	Mean Score	Classroom	NR	956	956	B	0.124	.017	Child	MLM - Sample DLL - Model Emotional Support	Covariates: child/family level – pretest score, gender, ethnicity, maternal education, poverty, language, test interval, test in Spanish, DLL status; classroom level - teacher education (BA), staff-child ratio, poverty, full-day, state, teacher/teacher’s assistant speaks Spanish, percent DDL, CLASS - Instructional Support, CLASS - Classroom Organization, CLASS * group	Yes	19	No, but controlled for pretest score
105	Downer 2012 - DLL	105a	A	Teacher Child Rating Scale - Social Competence	TCRS - Social Competence	SOC/EMO: Pos Beh	Teacher	Child	CLASS	CLASS: Emotional Support (9 scale ver.)	Mean Score	Classroom	NR	956	956	SE	0.052	.017	Child	MLM - Sample DLL - Model Emotional Support	Covariates: child/family level – pretest score, gender, ethnicity, maternal education, poverty, language, test interval, test in Spanish, DLL status; classroom level - teacher education (BA), staff-child ratio, poverty, full-day, state, teacher/teacher’s assistant speaks Spanish, percent DDL, CLASS - Instructional Support, CLASS - Classroom Organization, CLASS * group	Yes	19	No, but controlled for pretest score
105	Downer 2012 - DLL	105a	A	Teacher Child Rating Scale - Social Competence	TCRS - Social Competence	SOC/EMO: Pos Beh	Teacher	Child	CLASS	CLASS: Emotional Support (9 scale ver.)	Mean Score	Classroom	NR	956	956	t-test	2.39	.017	Child	MLM - Sample DLL - Model Emotional Support	Covariates: child/family level – pretest score, gender, ethnicity, maternal education, poverty, language, test interval, test in Spanish, DLL status; classroom level - teacher education (BA), staff-child ratio, poverty, full-day, state, teacher/teacher’s assistant speaks Spanish, percent DDL, CLASS - Instructional Support, CLASS - Classroom Organization, CLASS * group	Yes	19	No, but controlled for pretest score
105	Downer 2012 - DLL	105a	A	Teacher Child Rating Scale - Behavior Problems	TCRS - Behavior Problems	SOC/EMO: Prob Beh	Teacher	Child	CLASS	CLASS: Emotional Support (9 scale ver.)	Mean Score	Classroom	NR	956	956	B	-0.070	0.122	Child	MLM - Sample DLL - Model Emotional Support	Covariates: child/family level – pretest score, gender, ethnicity, maternal education, poverty, language, test interval, test in Spanish, DLL status; classroom level - teacher education (BA), staff-child ratio, poverty, full-day, state, teacher/teacher’s assistant speaks Spanish, percent DDL, CLASS - Instructional Support, CLASS - Classroom Organization, CLASS * group	Yes	19	No, but controlled for pretest score
105	Downer 2012 - DLL	105a	A	Teacher Child Rating Scale - Behavior Problems	TCRS - Behavior Problems	SOC/EMO: Prob Beh	Teacher	Child	CLASS	CLASS: Emotional Support (9 scale ver.)	Mean Score	Classroom	NR	956	956	SE	0.046	0.122	Child	MLM - Sample DLL - Model Emotional Support	Covariates: child/family level – pretest score, gender, ethnicity, maternal education, poverty, language, test interval, test in Spanish, DLL status; classroom level - teacher education (BA), staff-child ratio, poverty, full-day, state, teacher/teacher’s assistant speaks Spanish, percent DDL, CLASS - Instructional Support, CLASS - Classroom Organization, CLASS * group	Yes	19	No, but controlled for pretest score
105	Downer 2012 - DLL	105a	A	Teacher Child Rating Scale - Behavior Problems	TCRS - Behavior Problems	SOC/EMO: Prob Beh	Teacher	Child	CLASS	CLASS: Emotional Support (9 scale ver.)	Mean Score	Classroom	NR	956	956	t-test	-1.55	0.122	Child	MLM - Sample DLL - Model Emotional Support	Covariates: child/family level – pretest score, gender, ethnicity, maternal education, poverty, language, test interval, test in Spanish, DLL status; classroom level - teacher education (BA), staff-child ratio, poverty, full-day, state, teacher/teacher’s assistant speaks Spanish, percent DDL, CLASS - Instructional Support, CLASS - Classroom Organization, CLASS * group	Yes	19	No, but controlled for pretest score
105	Downer 2012 - Latino	105b	A	WJ III or WM Applied Problems	WJ - Applied Problems	COG+MATH / MATH	RA	Child	CLASS	CLASS: Emotional Support (9 scale ver.)	Mean Score	Classroom	NR	328	328	B	1.781	0.079	Child	MLM - Sample Latino - Model Emotional Support	Covariates: child/family level – pretest score, gender, ethnicity, maternal education, poverty, language, test interval, test in Spanish; classroom level - teacher education (BA), staff-child ratio, poverty, full-day, state, teacher/teacher’s assistant speaks Spanish, percent DDL, CLASS - Instructional Support, CLASS - Classroom Organization, CLASS * group	Yes	18	No, but controlled for pretest score
105	Downer 2012 - Latino	105b	A	WJ III or WM Applied Problems	WJ - Applied Problems	COG+MATH / MATH	RA	Child	CLASS	CLASS: Emotional Support (9 scale ver.)	Mean Score	Classroom	NR	328	328	SE	1.013	0.079	Child	MLM - Sample Latino - Model Emotional Support	Covariates: child/family level – pretest score, gender, ethnicity, maternal education, poverty, language, test interval, test in Spanish; classroom level - teacher education (BA), staff-child ratio, poverty, full-day, state, teacher/teacher’s assistant speaks Spanish, percent DDL, CLASS - Instructional Support, CLASS - Classroom Organization, CLASS * group	Yes	18	No, but controlled for pretest score
105	Downer 2012 - Latino	105b	A	WJ III or WM Applied Problems	WJ - Applied Problems	COG+MATH / MATH	RA	Child	CLASS	CLASS: Emotional Support (9 scale ver.)	Mean Score	Classroom	NR	328	328	t-test	1.76	0.079	Child	MLM - Sample Latino - Model Emotional Support	Covariates: child/family level – pretest score, gender, ethnicity, maternal education, poverty, language, test interval, test in Spanish; classroom level - teacher education (BA), staff-child ratio, poverty, full-day, state, teacher/teacher’s assistant speaks Spanish, percent DDL, CLASS - Instructional Support, CLASS - Classroom Organization, CLASS * group	Yes	18	No, but controlled for pretest score
105	Downer 2012 - Latino	105b	A	Academic Rating Scale - Langauge/Literacy	ARS - Language/Literacy	LANG	Teacher	Child	CLASS	CLASS: Emotional Support (9 scale ver.)	Mean Score	Classroom	NR	328	328	B	0.152	.041	Child	MLM - Sample Latino - Model Emotional Support	Covariates: child/family level – pretest score, gender, ethnicity, maternal education, poverty, language, test interval, test in Spanish; classroom level - teacher education (BA), staff-child ratio, poverty, full-day, state, teacher/teacher’s assistant speaks Spanish, percent DDL, CLASS - Instructional Support, CLASS - Classroom Organization, CLASS * group	Yes	18	No, but controlled for pretest score
105	Downer 2012 - Latino	105b	A	Academic Rating Scale - Langauge/Literacy	ARS - Language/Literacy	LANG	Teacher	Child	CLASS	CLASS: Emotional Support (9 scale ver.)	Mean Score	Classroom	NR	328	328	SE	0.074	.041	Child	MLM - Sample Latino - Model Emotional Support	Covariates: child/family level – pretest score, gender, ethnicity, maternal education, poverty, language, test interval, test in Spanish; classroom level - teacher education (BA), staff-child ratio, poverty, full-day, state, teacher/teacher’s assistant speaks Spanish, percent DDL, CLASS - Instructional Support, CLASS - Classroom Organization, CLASS * group	Yes	18	No, but controlled for pretest score
105	Downer 2012 - Latino	105b	A	Academic Rating Scale - Langauge/Literacy	ARS - Language/Literacy	LANG	Teacher	Child	CLASS	CLASS: Emotional Support (9 scale ver.)	Mean Score	Classroom	NR	328	328	t-test	1.18	.041	Child	MLM - Sample Latino - Model Emotional Support	Covariates: child/family level – pretest score, gender, ethnicity, maternal education, poverty, language, test interval, test in Spanish; classroom level - teacher education (BA), staff-child ratio, poverty, full-day, state, teacher/teacher’s assistant speaks Spanish, percent DDL, CLASS - Instructional Support, CLASS - Classroom Organization, CLASS * group	Yes	18	No, but controlled for pretest score
105	Downer 2012 - Latino	105b	A	Identifying Letters	Identifying Letters	LANG	RA	Child	CLASS	CLASS: Emotional Support (9 scale ver.)	Mean Score	Classroom	NR	328	328	B	1.089	p ≤ .05 (0.042)	Child	MLM - Sample Latino - Model Emotional Support	Covariates: child/family level – pretest score, gender, ethnicity, maternal education, poverty, language, test interval, test in Spanish; classroom level - teacher education (BA), staff-child ratio, poverty, full-day, state, teacher/teacher’s assistant speaks Spanish, percent DDL, CLASS - Instructional Support, CLASS - Classroom Organization, CLASS * group	Yes	18	No, but controlled for pretest score
105	Downer 2012 - Latino	105b	A	Identifying Letters	Identifying Letters	LANG	RA	Child	CLASS	CLASS: Emotional Support (9 scale ver.)	Mean Score	Classroom	NR	328	328	SE	0.535	p ≤ .05 (0.042)	Child	MLM - Sample Latino - Model Emotional Support	Covariates: child/family level – pretest score, gender, ethnicity, maternal education, poverty, language, test interval, test in Spanish; classroom level - teacher education (BA), staff-child ratio, poverty, full-day, state, teacher/teacher’s assistant speaks Spanish, percent DDL, CLASS - Instructional Support, CLASS - Classroom Organization, CLASS * group	Yes	18	No, but controlled for pretest score
105	Downer 2012 - Latino	105b	A	Identifying Letters	Identifying Letters	LANG	RA	Child	CLASS	CLASS: Emotional Support (9 scale ver.)	Mean Score	Classroom	NR	328	328	t-test	2.03	p ≤ .05 (0.042)	Child	MLM - Sample Latino - Model Emotional Support	Covariates: child/family level – pretest score, gender, ethnicity, maternal education, poverty, language, test interval, test in Spanish; classroom level - teacher education (BA), staff-child ratio, poverty, full-day, state, teacher/teacher’s assistant speaks Spanish, percent DDL, CLASS - Instructional Support, CLASS - Classroom Organization, CLASS * group	Yes	18	No, but controlled for pretest score
105	Downer 2012 - Latino	105b	A	Teacher Child Rating Scale - Social Competence	TCRS - Social Competence	SOC/EMO: Pos Beh	Teacher	Child	CLASS	CLASS: Emotional Support (9 scale ver.)	Mean Score	Classroom	NR	328	328	B	0.136	.009	Child	MLM - Sample Latino - Model Emotional Support	Covariates: child/family level – pretest score, gender, ethnicity, maternal education, poverty, language, test interval, test in Spanish; classroom level - teacher education (BA), staff-child ratio, poverty, full-day, state, teacher/teacher’s assistant speaks Spanish, percent DDL, CLASS - Instructional Support, CLASS - Classroom Organization, CLASS * group	Yes	18	No, but controlled for pretest score
105	Downer 2012 - Latino	105b	A	Teacher Child Rating Scale - Social Competence	TCRS - Social Competence	SOC/EMO: Pos Beh	Teacher	Child	CLASS	CLASS: Emotional Support (9 scale ver.)	Mean Score	Classroom	NR	328	328	SE	0.052	.009	Child	MLM - Sample Latino - Model Emotional Support	Covariates: child/family level – pretest score, gender, ethnicity, maternal education, poverty, language, test interval, test in Spanish; classroom level - teacher education (BA), staff-child ratio, poverty, full-day, state, teacher/teacher’s assistant speaks Spanish, percent DDL, CLASS - Instructional Support, CLASS - Classroom Organization, CLASS * group	Yes	18	No, but controlled for pretest score
105	Downer 2012 - Latino	105b	A	Teacher Child Rating Scale - Social Competence	TCRS - Social Competence	SOC/EMO: Pos Beh	Teacher	Child	CLASS	CLASS: Emotional Support (9 scale ver.)	Mean Score	Classroom	NR	328	328	t-test	2.63	.009	Child	MLM - Sample Latino - Model Emotional Support	Covariates: child/family level – pretest score, gender, ethnicity, maternal education, poverty, language, test interval, test in Spanish; classroom level - teacher education (BA), staff-child ratio, poverty, full-day, state, teacher/teacher’s assistant speaks Spanish, percent DDL, CLASS - Instructional Support, CLASS - Classroom Organization, CLASS * group	Yes	18	No, but controlled for pretest score
105	Downer 2012 - Latino	105b	A	Teacher Child Rating Scale - Behavior Problems	TCRS - Behavior Problems	SOC/EMO: Prob Beh	Teacher	Child	CLASS	CLASS: Emotional Support (9 scale ver.)	Mean Score	Classroom	NR	328	328	B	-0.074	0.103	Child	MLM - Sample Latino - Model Emotional Support	Covariates: child/family level – pretest score, gender, ethnicity, maternal education, poverty, language, test interval, test in Spanish; classroom level - teacher education (BA), staff-child ratio, poverty, full-day, state, teacher/teacher’s assistant speaks Spanish, percent DDL, CLASS - Instructional Support, CLASS - Classroom Organization, CLASS * group	Yes	18	No, but controlled for pretest score
105	Downer 2012 - Latino	105b	A	Teacher Child Rating Scale - Behavior Problems	TCRS - Behavior Problems	SOC/EMO: Prob Beh	Teacher	Child	CLASS	CLASS: Emotional Support (9 scale ver.)	Mean Score	Classroom	NR	328	328	SE	0.045	0.103	Child	MLM - Sample Latino - Model Emotional Support	Covariates: child/family level – pretest score, gender, ethnicity, maternal education, poverty, language, test interval, test in Spanish; classroom level - teacher education (BA), staff-child ratio, poverty, full-day, state, teacher/teacher’s assistant speaks Spanish, percent DDL, CLASS - Instructional Support, CLASS - Classroom Organization, CLASS * group	Yes	18	No, but controlled for pretest score
105	Downer 2012 - Latino	105b	A	Teacher Child Rating Scale - Behavior Problems	TCRS - Behavior Problems	SOC/EMO: Prob Beh	Teacher	Child	CLASS	CLASS: Emotional Support (9 scale ver.)	Mean Score	Classroom	NR	328	328	t-test	-1.63	0.103	Child	MLM - Sample Latino - Model Emotional Support	Covariates: child/family level – pretest score, gender, ethnicity, maternal education, poverty, language, test interval, test in Spanish; classroom level - teacher education (BA), staff-child ratio, poverty, full-day, state, teacher/teacher’s assistant speaks Spanish, percent DDL, CLASS - Instructional Support, CLASS - Classroom Organization, CLASS * group	Yes	18	No, but controlled for pretest score
105	Downer 2012 - DLL	105a	A	WJ III or WM Applied Problems	WJ - Applied Problems	COG+MATH / MATH	RA	Child	CLASS	CLASS: Instructional Support (Language Modeling and Literacy Focus not included)	Mean Score	Classroom	NR	956	956	B	2.161	p ≤ 0.001	Child	MLM - Sample DLL - Model Instructional Support	Covariates: child/family level – pretest score, gender, ethnicity, maternal education, poverty, language, test interval, test in Spanish, DLL status; classroom level - teacher education (BA), staff-child ratio, poverty, full-day, state, teacher/teacher’s assistant speaks Spanish, percent DDL, CLASS - Emotional Support, CLASS - Classroom Organization, CLASS * group	Yes	19	No, but controlled for pretest score
105	Downer 2012 - DLL	105a	A	WJ III or WM Applied Problems	WJ - Applied Problems	COG+MATH / MATH	RA	Child	CLASS	CLASS: Instructional Support (Language Modeling and Literacy Focus not included)	Mean Score	Classroom	NR	956	956	SE	0.622	p ≤ 0.001	Child	MLM - Sample DLL - Model Instructional Support	Covariates: child/family level – pretest score, gender, ethnicity, maternal education, poverty, language, test interval, test in Spanish, DLL status; classroom level - teacher education (BA), staff-child ratio, poverty, full-day, state, teacher/teacher’s assistant speaks Spanish, percent DDL, CLASS - Emotional Support, CLASS - Classroom Organization, CLASS * group	Yes	19	No, but controlled for pretest score
105	Downer 2012 - DLL	105a	A	WJ III or WM Applied Problems	WJ - Applied Problems	COG+MATH / MATH	RA	Child	CLASS	CLASS: Instructional Support (Language Modeling and Literacy Focus not included)	Mean Score	Classroom	NR	956	956	t-test	3.48	p ≤ 0.001	Child	MLM - Sample DLL - Model Instructional Support	Covariates: child/family level – pretest score, gender, ethnicity, maternal education, poverty, language, test interval, test in Spanish, DLL status; classroom level - teacher education (BA), staff-child ratio, poverty, full-day, state, teacher/teacher’s assistant speaks Spanish, percent DDL, CLASS - Emotional Support, CLASS - Classroom Organization, CLASS * group	Yes	19	No, but controlled for pretest score
105	Downer 2012 - DLL	105a	A	Academic Rating Scale - Langauge/Literacy	ARS - Language/Literacy	LANG	Teacher	Child	CLASS	CLASS: Instructional Support (Language Modeling and Literacy Focus not included)	Mean Score	Classroom	NR	956	956	B	0.129	.004	Child	MLM - Sample DLL - Model Instructional Support	Covariates: child/family level – pretest score, gender, ethnicity, maternal education, poverty, language, test interval, test in Spanish, DLL status; classroom level - teacher education (BA), staff-child ratio, poverty, full-day, state, teacher/teacher’s assistant speaks Spanish, percent DDL, CLASS - Emotional Support, CLASS - Classroom Organization, CLASS * group	Yes	19	No, but controlled for pretest score
105	Downer 2012 - DLL	105a	A	Academic Rating Scale - Langauge/Literacy	ARS - Language/Literacy	LANG	Teacher	Child	CLASS	CLASS: Instructional Support (Language Modeling and Literacy Focus not included)	Mean Score	Classroom	NR	956	956	SE	0.045	.004	Child	MLM - Sample DLL - Model Instructional Support	Covariates: child/family level – pretest score, gender, ethnicity, maternal education, poverty, language, test interval, test in Spanish, DLL status; classroom level - teacher education (BA), staff-child ratio, poverty, full-day, state, teacher/teacher’s assistant speaks Spanish, percent DDL, CLASS - Emotional Support, CLASS - Classroom Organization, CLASS * group	Yes	19	No, but controlled for pretest score
105	Downer 2012 - DLL	105a	A	Academic Rating Scale - Langauge/Literacy	ARS - Language/Literacy	LANG	Teacher	Child	CLASS	CLASS: Instructional Support (Language Modeling and Literacy Focus not included)	Mean Score	Classroom	NR	956	956	t-test	2.89	.004	Child	MLM - Sample DLL - Model Instructional Support	Covariates: child/family level – pretest score, gender, ethnicity, maternal education, poverty, language, test interval, test in Spanish, DLL status; classroom level - teacher education (BA), staff-child ratio, poverty, full-day, state, teacher/teacher’s assistant speaks Spanish, percent DDL, CLASS - Emotional Support, CLASS - Classroom Organization, CLASS * group	Yes	19	No, but controlled for pretest score
105	Downer 2012 - DLL	105a	A	Identifying Letters	Identifying Letters	LANG	RA	Child	CLASS	CLASS: Instructional Support (Language Modeling and Literacy Focus not included)	Mean Score	Classroom	NR	956	956	B	0.999	p < .01 (p =0.002)	Child	MLM - Sample DLL - Model Instructional Support	Covariates: child/family level – pretest score, gender, ethnicity, maternal education, poverty, language, test interval, test in Spanish, DLL status; classroom level - teacher education (BA), staff-child ratio, poverty, full-day, state, teacher/teacher’s assistant speaks Spanish, percent DDL, CLASS - Emotional Support, CLASS - Classroom Organization, CLASS * group	Yes	19	No, but controlled for pretest score
105	Downer 2012 - DLL	105a	A	Identifying Letters	Identifying Letters	LANG	RA	Child	CLASS	CLASS: Instructional Support (Language Modeling and Literacy Focus not included)	Mean Score	Classroom	NR	956	956	SE	0.327	p < .01 (p =0.002)	Child	MLM - Sample DLL - Model Instructional Support	Covariates: child/family level – pretest score, gender, ethnicity, maternal education, poverty, language, test interval, test in Spanish, DLL status; classroom level - teacher education (BA), staff-child ratio, poverty, full-day, state, teacher/teacher’s assistant speaks Spanish, percent DDL, CLASS - Emotional Support, CLASS - Classroom Organization, CLASS * group	Yes	19	No, but controlled for pretest score
105	Downer 2012 - DLL	105a	A	Identifying Letters	Identifying Letters	LANG	RA	Child	CLASS	CLASS: Instructional Support (Language Modeling and Literacy Focus not included)	Mean Score	Classroom	NR	956	956	t-test	3.05	p < .01 (p =0.002)	Child	MLM - Sample DLL - Model Instructional Support	Covariates: child/family level – pretest score, gender, ethnicity, maternal education, poverty, language, test interval, test in Spanish, DLL status; classroom level - teacher education (BA), staff-child ratio, poverty, full-day, state, teacher/teacher’s assistant speaks Spanish, percent DDL, CLASS - Emotional Support, CLASS - Classroom Organization, CLASS * group	Yes	19	No, but controlled for pretest score
105	Downer 2012 - DLL	105a	A	Teacher Child Rating Scale - Social Competence	TCRS - Social Competence	SOC/EMO: Pos Beh	Teacher	Child	CLASS	CLASS: Instructional Support (Language Modeling and Literacy Focus not included)	Mean Score	Classroom	NR	956	956	B	0.062	0.052	Child	MLM - Sample DLL - Model Instructional Support	Covariates: child/family level – pretest score, gender, ethnicity, maternal education, poverty, language, test interval, test in Spanish, DLL status; classroom level - teacher education (BA), staff-child ratio, poverty, full-day, state, teacher/teacher’s assistant speaks Spanish, percent DDL, CLASS - Emotional Support, CLASS - Classroom Organization, CLASS * group	Yes	19	No, but controlled for pretest score
105	Downer 2012 - DLL	105a	A	Teacher Child Rating Scale - Social Competence	TCRS - Social Competence	SOC/EMO: Pos Beh	Teacher	Child	CLASS	CLASS: Instructional Support (Language Modeling and Literacy Focus not included)	Mean Score	Classroom	NR	956	956	SE	0.032	0.052	Child	MLM - Sample DLL - Model Instructional Support	Covariates: child/family level – pretest score, gender, ethnicity, maternal education, poverty, language, test interval, test in Spanish, DLL status; classroom level - teacher education (BA), staff-child ratio, poverty, full-day, state, teacher/teacher’s assistant speaks Spanish, percent DDL, CLASS - Emotional Support, CLASS - Classroom Organization, CLASS * group	Yes	19	No, but controlled for pretest score
105	Downer 2012 - DLL	105a	A	Teacher Child Rating Scale - Social Competence	TCRS - Social Competence	SOC/EMO: Pos Beh	Teacher	Child	CLASS	CLASS: Instructional Support (Language Modeling and Literacy Focus not included)	Mean Score	Classroom	NR	956	956	t-test	1.95	0.052	Child	MLM - Sample DLL - Model Instructional Support	Covariates: child/family level – pretest score, gender, ethnicity, maternal education, poverty, language, test interval, test in Spanish, DLL status; classroom level - teacher education (BA), staff-child ratio, poverty, full-day, state, teacher/teacher’s assistant speaks Spanish, percent DDL, CLASS - Emotional Support, CLASS - Classroom Organization, CLASS * group	Yes	19	No, but controlled for pretest score
105	Downer 2012 - DLL	105a	A	Teacher Child Rating Scale - Behavior Problems	TCRS - Behavior Problems	SOC/EMO: Prob Beh	Teacher	Child	CLASS	CLASS: Instructional Support (Language Modeling and Literacy Focus not included)	Mean Score	Classroom	NR	956	956	B	-0.027	0.325	Child	MLM - Sample DLL - Model Instructional Support	Covariates: child/family level – pretest score, gender, ethnicity, maternal education, poverty, language, test interval, test in Spanish, DLL status; classroom level - teacher education (BA), staff-child ratio, poverty, full-day, state, teacher/teacher’s assistant speaks Spanish, percent DDL, CLASS - Emotional Support, CLASS - Classroom Organization, CLASS * group	Yes	19	No, but controlled for pretest score
105	Downer 2012 - DLL	105a	A	Teacher Child Rating Scale - Behavior Problems	TCRS - Behavior Problems	SOC/EMO: Prob Beh	Teacher	Child	CLASS	CLASS: Instructional Support (Language Modeling and Literacy Focus not included)	Mean Score	Classroom	NR	956	956	SE	0.028	0.325	Child	MLM - Sample DLL - Model Instructional Support	Covariates: child/family level – pretest score, gender, ethnicity, maternal education, poverty, language, test interval, test in Spanish, DLL status; classroom level - teacher education (BA), staff-child ratio, poverty, full-day, state, teacher/teacher’s assistant speaks Spanish, percent DDL, CLASS - Emotional Support, CLASS - Classroom Organization, CLASS * group	Yes	19	No, but controlled for pretest score
105	Downer 2012 - DLL	105a	A	Teacher Child Rating Scale - Behavior Problems	TCRS - Behavior Problems	SOC/EMO: Prob Beh	Teacher	Child	CLASS	CLASS: Instructional Support (Language Modeling and Literacy Focus not included)	Mean Score	Classroom	NR	956	956	t-test	-0.98	0.325	Child	MLM - Sample DLL - Model Instructional Support	Covariates: child/family level – pretest score, gender, ethnicity, maternal education, poverty, language, test interval, test in Spanish, DLL status; classroom level - teacher education (BA), staff-child ratio, poverty, full-day, state, teacher/teacher’s assistant speaks Spanish, percent DDL, CLASS - Emotional Support, CLASS - Classroom Organization, CLASS * group	Yes	19	No, but controlled for pretest score
105	Downer 2012 - Latino	105b	A	WJ III or WM Applied Problems	WJ - Applied Problems	COG+MATH / MATH	RA	Child	CLASS	CLASS: Instructional Support (Language Modeling and Literacy Focus not included)	Mean Score	Classroom	NR	328	328	B	2.277	p ≤ .000	Child	MLM - Sample Latino - Model Instructional Support	Covariates: child/family level – pretest score, gender, ethnicity, maternal education, poverty, language, test interval, test in Spanish; classroom level - teacher education (BA), staff-child ratio, poverty, full-day, state, teacher/teacher’s assistant speaks Spanish, percent DDL, CLASS - Emotional Support, CLASS - Classroom Organization, CLASS * group	Yes	18	No, but controlled for pretest score
[truncated: 882 more rows]
